# Supplementary material for: Diversity and distribution of the lanthanome in aerobic methane-oxidising bacteria
Source: Environ Microbiome. 2025 Sep 29;20:120. doi: 10.1186/s40793-025-00776-5 (PMC12482762; doi:10.1186/s40793-025-00776-5)
Supplement: Supplementary file 2 — Additional file 2. [file 40793_2025_776_MOESM2_ESM.xlsx]

## Sheet: Table_S1_Custom_database
Complete name with strain	Assembly Accession	Completeness	Contamination	Isolation source	ncbi.Domain	ncbi.Phylum	ncbi.Class	ncbi.Order	ncbi.Family	ncbi.Genus	ncbi.Species	gtdb.Domain	gtdb.Phylum	gtdb.Class	gtdb.Order	gtdb.Family	gtdb.Genus	gtdb.Species
Chromatiales bacterium USCg_Taylor	GCA_002007425.1	93.14	0.48	Near-surface active layer soil samples from the polygonal terrain	Bacteria	Pseudomonadota	Gammaproteobacteria	Chromatiales	unclassified Chromatiales			d__Bacteria	p__Pseudomonadota	c__Gammaproteobacteria	o__JACCXJ01	f__JACCXJ01	g__USCg-Taylor	s__USCg-Taylor sp002007425
Beijerinckiaceae bacterium USCa_MF	GCA_002890675.1	90.55	0.48	forest soil collected in Oct 2013; Oct 2014; and Nov 2016	Bacteria	Pseudomonadota	Alphaproteobacteria	Hyphomicrobiales	Beijerinckiaceae	unclassified Beijerinckiaceae		d__Bacteria	p__Pseudomonadota	c__Alphaproteobacteria	o__Rhizobiales	f__Beijerinckiaceae	g__Methylocella	s__Methylocella sp002890675
Beijerinckiaceae bacterium MG08	GCA_004564215.1	99.54	0.36	subarctic landfill	Bacteria	Pseudomonadota	Alphaproteobacteria	Hyphomicrobiales	Beijerinckiaceae	unclassified Beijerinckiaceae		d__Bacteria	p__Pseudomonadota	c__Alphaproteobacteria	o__Rhizobiales	f__Beijerinckiaceae	g__Methylocella	s__Methylocella sp004564215
Methylococcus capsulatus str. Bath	GCF_000008325.1	100	0.03	not provided	Bacteria	Pseudomonadota	Gammaproteobacteria	Methylococcales	Methylococcaceae	Methylococcus	Methylococcus capsulatus	d__Bacteria	p__Pseudomonadota	c__Gammaproteobacteria	o__Methylococcales	f__Methylococcaceae	g__Methylococcus	s__Methylococcus capsulatus
Methylacidiphilum infernorum V4	GCF_000019665.1	99.99	0.2	not provided	Bacteria	Verrucomicrobiota	Methylacidiphilae	Methylacidiphilales	Methylacidiphilaceae	Methylacidiphilum (ex Ratnadevi et al. 2023)	Candidatus Methylacidiphilum infernorum	d__Bacteria	p__Verrucomicrobiota	c__Verrucomicrobiae	o__Methylacidiphilales	f__Methylacidiphilaceae	g__Methylacidiphilum	s__Methylacidiphilum infernorum
Methylocella silvestris BL2	GCF_000021745.1	99.99	0.06	not provided	Bacteria	Pseudomonadota	Alphaproteobacteria	Hyphomicrobiales	Beijerinckiaceae	Methylocella	Methylocella silvestris	d__Bacteria	p__Pseudomonadota	c__Alphaproteobacteria	o__Rhizobiales	f__Beijerinckiaceae	g__Methylocella	s__Methylocella silvestris
Methylocystis sp. ATCC 49242	GCF_000188155.2	100	0	aquifer (aquifer; Canoga Park)	Bacteria	Pseudomonadota	Alphaproteobacteria	Hyphomicrobiales	Methylocystaceae	Methylocystis	unclassified Methylocystis	d__Bacteria	p__Pseudomonadota	c__Alphaproteobacteria	o__Rhizobiales	f__Beijerinckiaceae	g__Methylocystis	s__Methylocystis sp000188155
Methylobacter tundripaludum SV96	GCF_000190755.2	100	0.17	arctic wetland soil	Bacteria	Pseudomonadota	Gammaproteobacteria	Methylococcales	Methylococcaceae	Methylobacter	Methylobacter tundripaludum	d__Bacteria	p__Pseudomonadota	c__Gammaproteobacteria	o__Methylococcales	f__Methylomonadaceae	g__Methylobacter_A	s__Methylobacter_A tundripaludum
Methylomicrobium album BG8	GCF_000214275.2	100	0.05	muddy water	Bacteria	Pseudomonadota	Gammaproteobacteria	Methylococcales	Methylococcaceae	Methylomicrobium	Methylomicrobium album	d__Bacteria	p__Pseudomonadota	c__Gammaproteobacteria	o__Methylococcales	f__Methylomonadaceae	g__Methylomicrobium	s__Methylomicrobium agile
Methylomonas methanica MC09	GCF_000214665.1	100	0.24	soil	Bacteria	Pseudomonadota	Gammaproteobacteria	Methylococcales	Methylococcaceae	Methylomonas	Methylomonas methanica	d__Bacteria	p__Pseudomonadota	c__Gammaproteobacteria	o__Methylococcales	f__Methylomonadaceae	g__Methylomonas	s__Methylomonas methanica_B
Methylocystis parvus OBBP	GCF_000283235.1	100	2.31	not provided	Bacteria	Pseudomonadota	Alphaproteobacteria	Hyphomicrobiales	Methylocystaceae	Methylocystis	Methylocystis parvus	d__Bacteria	p__Pseudomonadota	c__Alphaproteobacteria	o__Rhizobiales	f__Beijerinckiaceae	g__Methylocystis	s__Methylocystis parvus
Methylacidiphilum fumariolicum SolV	GCF_000297415.1	99.98	0.08	not provided	Bacteria	Verrucomicrobiota	Methylacidiphilae	Methylacidiphilales	Methylacidiphilaceae	Methylacidiphilum (ex Ratnadevi et al. 2023)	Candidatus Methylacidiphilum fumarolicum	d__Bacteria	p__Verrucomicrobiota	c__Verrucomicrobiae	o__Methylacidiphilales	f__Methylacidiphilaceae	g__Methylacidiphilum	s__Methylacidiphilum fumariolicum
Methylococcus capsulatus str. Texas = ATCC 19069	GCF_000297615.1	100	0.02	not provided	Bacteria	Pseudomonadota	Gammaproteobacteria	Methylococcales	Methylococcaceae	Methylococcus	Methylococcus capsulatus	d__Bacteria	p__Pseudomonadota	c__Gammaproteobacteria	o__Methylococcales	f__Methylococcaceae	g__Methylococcus	s__Methylococcus capsulatus
Methylocystis sp. SC2	GCF_000304315.1	100	0.41	not provided	Bacteria	Pseudomonadota	Alphaproteobacteria	Hyphomicrobiales	Methylocystaceae	Methylocystis	unclassified Methylocystis	d__Bacteria	p__Pseudomonadota	c__Alphaproteobacteria	o__Rhizobiales	f__Beijerinckiaceae	g__Methylocystis	s__Methylocystis sp000304315
Methylotuvimicrobium buryatense 5G	GCF_000341735.1	100	0.01	not provided; submitted under MIGS 2.1	Bacteria	Pseudomonadota	Gammaproteobacteria	Methylococcales	Methylococcaceae	Methylotuvimicrobium	Methylotuvimicrobium buryatense	d__Bacteria	p__Pseudomonadota	c__Gammaproteobacteria	o__Methylococcales	f__Methylomonadaceae	g__Methylotuvimicrobium	s__Methylotuvimicrobium buryatense
Methylomonas sp. MK1	GCF_000365425.1	100	1.09	not provided	Bacteria	Pseudomonadota	Gammaproteobacteria	Methylococcales	Methylococcaceae	Methylomonas	unclassified Methylomonas	d__Bacteria	p__Pseudomonadota	c__Gammaproteobacteria	o__Methylococcales	f__Methylomonadaceae	g__Methylomonas	s__Methylomonas sp000515215
Methylocystis rosea SV97	GCF_000372845.1	99.97	0.99	not provided; submitted under MIGS 2.1	Bacteria	Pseudomonadota	Alphaproteobacteria	Hyphomicrobiales	Methylocystaceae	Methylocystis	Methylocystis rosea	d__Bacteria	p__Pseudomonadota	c__Alphaproteobacteria	o__Rhizobiales	f__Beijerinckiaceae	g__Methylocystis	s__Methylocystis rosea
Methylosarcina fibrata AML-C10	GCF_000372865.1	99.99	0.47	upper soil layer of a landfill; Athens; GA	Bacteria	Pseudomonadota	Gammaproteobacteria	Methylococcales	Methylococcaceae	Methylosarcina	Methylosarcina fibrata	d__Bacteria	p__Pseudomonadota	c__Gammaproteobacteria	o__Methylococcales	f__Methylomonadaceae	g__Methylosarcina	s__Methylosarcina fibrata
Methylosinus sp. LW4	GCF_000379125.1	100	0.31	Lake Washington	Bacteria	Pseudomonadota	Alphaproteobacteria	Hyphomicrobiales	Methylocystaceae	Methylosinus	unclassified Methylosinus	d__Bacteria	p__Pseudomonadota	c__Alphaproteobacteria	o__Rhizobiales	f__Beijerinckiaceae	g__Methylosinus	s__Methylosinus sp000379125
Methylobacter marinus A45	GCF_000383855.1	96.53	3.86	not provided; submitted under MIGS 2.1	Bacteria	Pseudomonadota	Gammaproteobacteria	Methylococcales	Methylococcaceae	Methylobacter	Methylobacter marinus	d__Bacteria	p__Pseudomonadota	c__Gammaproteobacteria	o__Methylococcales	f__Methylomonadaceae	g__Methylobacter	s__Methylobacter marinus
Methylovulum miyakonense HT12	GCF_000384075.1	99.97	0	forest soil; Hyogo Prefecture; Japan	Bacteria	Pseudomonadota	Gammaproteobacteria	Methylococcales	Methylococcaceae	Methylovulum	Methylovulum miyakonense	d__Bacteria	p__Pseudomonadota	c__Gammaproteobacteria	o__Methylococcales	f__Methylomonadaceae	g__Methylovulum	s__Methylovulum miyakonense
Methyloferula stellata AR4	GCF_000385335.1	100	0.33	Lake Washington	Bacteria	Pseudomonadota	Alphaproteobacteria	Hyphomicrobiales	Beijerinckiaceae	Methyloferula	Methyloferula stellata	d__Bacteria	p__Pseudomonadota	c__Alphaproteobacteria	o__Rhizobiales	f__Beijerinckiaceae	g__Methyloferula	s__Methyloferula stellata
Methylohalobius crimeensis 10Ki	GCF_000421465.1	99.12	0.33	not provided	Bacteria	Pseudomonadota	Gammaproteobacteria	Methylococcales	Methylothermaceae	Methylohalobius	Methylohalobius crimeensis	d__Bacteria	p__Pseudomonadota	c__Gammaproteobacteria	o__Methylococcales	f__Methylothermaceae	g__Methylohalobius	s__Methylohalobius crimeensis
Methylococcus capsulatus str. Texas = ATCC 19069	GCF_000424685.1	100	0.03	not provided	Bacteria	Pseudomonadota	Gammaproteobacteria	Methylococcales	Methylococcaceae	Methylococcus	Methylococcus capsulatus	d__Bacteria	p__Pseudomonadota	c__Gammaproteobacteria	o__Methylococcales	f__Methylococcaceae	g__Methylococcus	s__Methylococcus capsulatus
Methylocaldum szegediense O-12	GCF_000427385.1	100	1.1	not provided	Bacteria	Pseudomonadota	Gammaproteobacteria	Methylococcales	Methylococcaceae	Methylocaldum	Methylocaldum szegediense	d__Bacteria	p__Pseudomonadota	c__Gammaproteobacteria	o__Methylococcales	f__Methylococcaceae	g__Methylocaldum	s__Methylocaldum szegediense
Methylocapsa acidiphila B2	GCF_000427445.1	100	0.37	not provided	Bacteria	Pseudomonadota	Alphaproteobacteria	Hyphomicrobiales	Beijerinckiaceae	Methylocapsa	Methylocapsa acidiphila	d__Bacteria	p__Pseudomonadota	c__Alphaproteobacteria	o__Rhizobiales	f__Beijerinckiaceae	g__Methylocella	s__Methylocella acidiphila
Methylobacter luteus IMV-B-3098	GCF_000427625.1	100	1.28	not provided	Bacteria	Pseudomonadota	Gammaproteobacteria	Methylococcales	Methylococcaceae	Methylobacter	Methylobacter luteus	d__Bacteria	p__Pseudomonadota	c__Gammaproteobacteria	o__Methylococcales	f__Methylomonadaceae	g__Methylobacter	s__Methylobacter luteus
Methyloglobulus morosus KoM1	GCF_000496735.2	99.97	1.58	profundal sediment sludge from Lake Constance	Bacteria	Pseudomonadota	Gammaproteobacteria	Methylococcales	Methylococcaceae	Methyloglobulus	Methyloglobulus morosus	d__Bacteria	p__Pseudomonadota	c__Gammaproteobacteria	o__Methylococcales	f__Methylomonadaceae	g__Methyloglobulus	s__Methyloglobulus morosus
Methylocystis sp. SB2	GCF_000499825.2	99.99	3.15	spring bog	Bacteria	Pseudomonadota	Alphaproteobacteria	Hyphomicrobiales	Methylocystaceae	Methylocystis	unclassified Methylocystis	d__Bacteria	p__Pseudomonadota	c__Alphaproteobacteria	o__Rhizobiales	f__Beijerinckiaceae	g__Methylocystis	s__Methylocystis rosea
Methylomonas sp. 11b	GCF_000515215.1	100	0.69	not provided; submitted under MIGS 2.1	Bacteria	Pseudomonadota	Gammaproteobacteria	Methylococcales	Methylococcaceae	Methylomonas	unclassified Methylomonas	d__Bacteria	p__Pseudomonadota	c__Gammaproteobacteria	o__Methylococcales	f__Methylomonadaceae	g__Methylomonas	s__Methylomonas sp000515215
Methylomicrobium lacus LW14	GCF_000527095.1	99.96	0.23	not provided; submitted under MIGS 2.1	Bacteria	Pseudomonadota	Gammaproteobacteria	Methylococcales	Methylococcaceae	Methylomicrobium	Methylomicrobium lacus	d__Bacteria	p__Pseudomonadota	c__Gammaproteobacteria	o__Methylococcales	f__Methylomonadaceae	g__Methylomicrobium	s__Methylomicrobium lacus
Methylosinus sp. LW3	GCF_000527115.1	99.99	1.12	not provided; submitted under MIGS 2.1	Bacteria	Pseudomonadota	Alphaproteobacteria	Hyphomicrobiales	Methylocystaceae	Methylosinus	unclassified Methylosinus	d__Bacteria	p__Pseudomonadota	c__Alphaproteobacteria	o__Rhizobiales	f__Beijerinckiaceae	g__Methylosinus	s__Methylosinus sp000685825
Methylobacter tundripaludum 21/22	GCF_000685925.1	100	0.21	not provided	Bacteria	Pseudomonadota	Gammaproteobacteria	Methylococcales	Methylococcaceae	Methylobacter	Methylobacter tundripaludum	d__Bacteria	p__Pseudomonadota	c__Gammaproteobacteria	o__Methylococcales	f__Methylomonadaceae	g__Methylobacter_A	s__Methylobacter_A tundripaludum
Methylobacter tundripaludum 31/32	GCF_000733835.1	100	0.65	not provided	Bacteria	Pseudomonadota	Gammaproteobacteria	Methylococcales	Methylococcaceae	Methylobacter	Methylobacter tundripaludum	d__Bacteria	p__Pseudomonadota	c__Gammaproteobacteria	o__Methylococcales	f__Methylomonadaceae	g__Methylobacter_A	s__Methylobacter_A tundripaludum
Methylomicrobium agile ATCC 35068	GCF_000733855.1	100	0.12	not provided	Bacteria	Pseudomonadota	Gammaproteobacteria	Methylococcales	Methylococcaceae	Methylomicrobium		d__Bacteria	p__Pseudomonadota	c__Gammaproteobacteria	o__Methylococcales	f__Methylomonadaceae	g__Methylomicrobium	s__Methylomicrobium agile
Methylomarinum vadi IT-4	GCF_000733935.1	100	0.67	not provided	Bacteria	Pseudomonadota	Gammaproteobacteria	Methylococcales	Methylococcaceae	Methylomarinum		d__Bacteria	p__Pseudomonadota	c__Gammaproteobacteria	o__Methylococcales	f__Methylomonadaceae	g__Methylomarinum	s__Methylomarinum vadi
Methylosinus sp. PW2	GCF_000745215.1	100	1.45	not provided	Bacteria	Pseudomonadota	Alphaproteobacteria	Hyphomicrobiales	Methylocystaceae	Methylosinus	unclassified Methylosinus	d__Bacteria	p__Pseudomonadota	c__Alphaproteobacteria	o__Rhizobiales	f__Beijerinckiaceae	g__Methylosinus	s__Methylosinus sp000745215
Methylocapsa aurea KYG	GCF_000746085.1	99.99	1.35	not provided	Bacteria	Pseudomonadota	Alphaproteobacteria	Hyphomicrobiales	Beijerinckiaceae	Methylocapsa		d__Bacteria	p__Pseudomonadota	c__Alphaproteobacteria	o__Rhizobiales	f__Beijerinckiaceae	g__Methylocella	s__Methylocella aurea
Methylobacter sp. BBA5.1	GCF_000746145.1	98.57	1.86	not provided	Bacteria	Pseudomonadota	Gammaproteobacteria	Methylococcales	Methylococcaceae	Methylobacter	unclassified Methylobacter	d__Bacteria	p__Pseudomonadota	c__Gammaproteobacteria	o__Methylococcales	f__Methylomonadaceae	g__Methylobacter	s__Methylobacter marinus
Methylomonas denitrificans FJG1	GCF_000785705.2	99.99	0.59	not provided	Bacteria	Pseudomonadota	Gammaproteobacteria	Methylococcales	Methylococcaceae	Methylomonas		d__Bacteria	p__Pseudomonadota	c__Gammaproteobacteria	o__Methylococcales	f__Methylomonadaceae	g__Methylomonas	s__Methylomonas methanica
Methylacidiphilum kamchatkense Kam1	GCF_000817245.1	99.95	0.17	acidic hot spring	Bacteria	Verrucomicrobiota	Methylacidiphilae	Methylacidiphilales	Methylacidiphilaceae	Methylacidiphilum (ex Ratnadevi et al. 2023)	Methylacidiphilum kamchatkense	d__Bacteria	p__Verrucomicrobiota	c__Verrucomicrobiae	o__Methylacidiphilales	f__Methylacidiphilaceae	g__Methylacidiphilum	s__Methylacidiphilum kamchatkense
Methyloterricola oryzae 73a	GCF_000934725.1	100	0.29	not provided	Bacteria	Pseudomonadota	Gammaproteobacteria	Methylococcales	Methylococcaceae	Methyloterricola		d__Bacteria	p__Pseudomonadota	c__Gammaproteobacteria	o__Methylococcales	f__Methylococcaceae	g__Methyloterricola	s__Methyloterricola oryzae
Methylocucumis oryzae Sn10-6	GCF_000963695.1	92.95	3.89	rice field	Bacteria	Pseudomonadota	Gammaproteobacteria	Methylococcales	Methylococcaceae	Methylocucumis		d__Bacteria	p__Pseudomonadota	c__Gammaproteobacteria	o__Methylococcales	f__Methylomonadaceae	g__Methylovulum	s__Methylovulum oryzae
Methylotuvimicrobium alcaliphilum 20Z	GCF_000968535.2	100	0.07	not provided	Bacteria	Pseudomonadota	Gammaproteobacteria	Methylococcales	Methylococcaceae	Methylotuvimicrobium	Methylotuvimicrobium alcaliphilum	d__Bacteria	p__Pseudomonadota	c__Gammaproteobacteria	o__Methylococcales	f__Methylomonadaceae	g__Methylotuvimicrobium	s__Methylotuvimicrobium alcaliphilum
Methylogaea oryzae JCM 16910	GCF_001312345.1	81.68	1.88	not provided	Bacteria	Pseudomonadota	Gammaproteobacteria	Methylococcales	Methylococcaceae	Methylogaea	Methylogaea oryzae	d__Bacteria	p__Pseudomonadota	c__Gammaproteobacteria	o__Methylococcales	f__Methylococcaceae	g__Methylogaea	s__Methylogaea oryzae
Methylomonas lenta R-45370	GCF_001644015.1	100	1.23	top layer of a denitrification tank of a waste water treatment plant	Bacteria	Pseudomonadota	Gammaproteobacteria	Methylococcales	Methylococcaceae	Methylomonas		d__Bacteria	p__Pseudomonadota	c__Gammaproteobacteria	o__Methylococcales	f__Methylomonadaceae	g__Methylomonas	s__Methylomonas lenta
Methylomonas koyamae R-45383	GCF_001644025.1	99.91	0.11	wetland	Bacteria	Pseudomonadota	Gammaproteobacteria	Methylococcales	Methylococcaceae	Methylomonas		d__Bacteria	p__Pseudomonadota	c__Gammaproteobacteria	o__Methylococcales	f__Methylomonadaceae	g__Methylomonas	s__Methylomonas koyamae_A
Methylomonas methanica R-45363	GCF_001644035.1	100	0.05	top layer of a denitrification tank of a waste water treatment plant	Bacteria	Pseudomonadota	Gammaproteobacteria	Methylococcales	Methylococcaceae	Methylomonas		d__Bacteria	p__Pseudomonadota	c__Gammaproteobacteria	o__Methylococcales	f__Methylomonadaceae	g__Methylomonas	s__Methylomonas methanica_A
Methylomonas methanica NCIMB 11130	GCF_001644045.1	99.96	0.33	not provided	Bacteria	Pseudomonadota	Gammaproteobacteria	Methylococcales	Methylococcaceae	Methylomonas		d__Bacteria	p__Pseudomonadota	c__Gammaproteobacteria	o__Methylococcales	f__Methylomonadaceae	g__Methylomonas	s__Methylomonas methanica
Methylomonas koyamae R-49807	GCF_001644095.1	100	0.55	facultative waste stabilization pond	Bacteria	Pseudomonadota	Gammaproteobacteria	Methylococcales	Methylococcaceae	Methylomonas		d__Bacteria	p__Pseudomonadota	c__Gammaproteobacteria	o__Methylococcales	f__Methylomonadaceae	g__Methylomonas	s__Methylomonas koyamae
Methylomonas methanica R-45371	GCF_001644115.1	99.99	0.77	top layer of a denitrification tank of a waste water treatment plant	Bacteria	Pseudomonadota	Gammaproteobacteria	Methylococcales	Methylococcaceae	Methylomonas		d__Bacteria	p__Pseudomonadota	c__Gammaproteobacteria	o__Methylococcales	f__Methylomonadaceae	g__Methylomonas	s__Methylomonas methanica_A
Methylosinus sp. R-45379	GCF_001644125.1	99.97	0.3	wetland	Bacteria	Pseudomonadota	Alphaproteobacteria	Hyphomicrobiales	Methylocystaceae	Methylosinus	unclassified Methylosinus	d__Bacteria	p__Pseudomonadota	c__Alphaproteobacteria	o__Rhizobiales	f__Beijerinckiaceae	g__Methylosinus	s__Methylosinus sp000685825
Methylomonas koyamae R-45378	GCF_001644135.1	99.99	0.37	wetland	Bacteria	Pseudomonadota	Gammaproteobacteria	Methylococcales	Methylococcaceae	Methylomonas		d__Bacteria	p__Pseudomonadota	c__Gammaproteobacteria	o__Methylococcales	f__Methylomonadaceae	g__Methylomonas	s__Methylomonas koyamae
Methylomonas sp. DH-1	GCF_001644685.1	100	0.13	waste sludge of a brewery plant	Bacteria	Pseudomonadota	Gammaproteobacteria	Methylococcales	Methylococcaceae	Methylomonas	unclassified Methylomonas	d__Bacteria	p__Pseudomonadota	c__Gammaproteobacteria	o__Methylococcales	f__Methylomonadaceae	g__Methylomonas	s__Methylomonas koyamae
Methylosinus sp. 3S-1	GCF_001675455.1	100	0.1	not provided	Bacteria	Pseudomonadota	Alphaproteobacteria	Hyphomicrobiales	Methylocystaceae	Methylosinus	unclassified Methylosinus	d__Bacteria	p__Pseudomonadota	c__Alphaproteobacteria	o__Rhizobiales	f__Beijerinckiaceae	g__Methylosinus	s__Methylosinus trichosporium
Methylomonas sp. LWB	GCF_001856095.1	100	0	not provided	Bacteria	Pseudomonadota	Gammaproteobacteria	Methylococcales	Methylococcaceae	Methylomonas	unclassified Methylomonas	d__Bacteria	p__Pseudomonadota	c__Gammaproteobacteria	o__Methylococcales	f__Methylomonadaceae	g__Methylomonas	s__Methylomonas koyamae_A
Methylocaldum sp. 14B	GCF_002005105.1	100	0.59	not provided	Bacteria	Pseudomonadota	Gammaproteobacteria	Methylococcales	Methylococcaceae	Methylocaldum	unclassified Methylocaldum	d__Bacteria	p__Pseudomonadota	c__Gammaproteobacteria	o__Methylococcales	f__Methylococcaceae	g__Methylocaldum	s__Methylocaldum sp002005105
Methyloprofundus sedimenti WF1	GCF_002072955.1	100	1.04	marine sediment	Bacteria	Pseudomonadota	Gammaproteobacteria	Methylococcales	Methylococcaceae	Methyloprofundus		d__Bacteria	p__Pseudomonadota	c__Gammaproteobacteria	o__Methylococcales	f__Methylomonadaceae	g__Methyloprofundus	s__Methyloprofundus sedimenti
Methylocystis bryophila S285	GCF_002117405.1	100	0.79	Soil	Bacteria	Pseudomonadota	Alphaproteobacteria	Hyphomicrobiales	Methylocystaceae	Methylocystis		d__Bacteria	p__Pseudomonadota	c__Alphaproteobacteria	o__Rhizobiales	f__Beijerinckiaceae	g__Methylocystis	s__Methylocystis bryophila
Methylovulum psychrotolerans HV10_M2	GCF_002209385.1	100	0.25	soil	Bacteria	Pseudomonadota	Gammaproteobacteria	Methylococcales	Methylococcaceae	Methylovulum		d__Bacteria	p__Pseudomonadota	c__Gammaproteobacteria	o__Methylococcales	f__Methylomonadaceae	g__Methylovulum	s__Methylovulum psychrotolerans
Methylomonas koyamae LM6	GCF_002441955.1	100	0.09	muddy water	Bacteria	Pseudomonadota	Gammaproteobacteria	Methylococcales	Methylococcaceae	Methylomonas		d__Bacteria	p__Pseudomonadota	c__Gammaproteobacteria	o__Methylococcales	f__Methylomonadaceae	g__Methylomonas	s__Methylomonas koyamae
Methylosinus trichosporium OB3b	GCF_002752655.1	100	0.26	soil	Bacteria	Pseudomonadota	Alphaproteobacteria	Hyphomicrobiales	Methylocystaceae	Methylosinus	Methylosinus trichosporium	d__Bacteria	p__Pseudomonadota	c__Alphaproteobacteria	o__Rhizobiales	f__Beijerinckiaceae	g__Methylosinus	s__Methylosinus trichosporium
Methylomonas sp. Kb3	GCF_002834115.1	100	0.25	rice rhizosphere	Bacteria	Pseudomonadota	Gammaproteobacteria	Methylococcales	Methylococcaceae	Methylomonas	unclassified Methylomonas	d__Bacteria	p__Pseudomonadota	c__Gammaproteobacteria	o__Methylococcales	f__Methylomonadaceae	g__Methylomonas	s__Methylomonas sp000702925
Methylocella silvestris TVC	GCF_002891535.1	99.98	0.06	permafrost sediment	Bacteria	Pseudomonadota	Alphaproteobacteria	Hyphomicrobiales	Beijerinckiaceae	Methylocella		d__Bacteria	p__Pseudomonadota	c__Alphaproteobacteria	o__Rhizobiales	f__Beijerinckiaceae	g__Methylocella	s__Methylocella silvestris_A
Methylovulum psychrotolerans Sph1	GCF_002923755.1	99.99	0.12	cold methane seeps in a floodplain	Bacteria	Pseudomonadota	Gammaproteobacteria	Methylococcales	Methylococcaceae	Methylovulum		d__Bacteria	p__Pseudomonadota	c__Gammaproteobacteria	o__Methylococcales	f__Methylomonadaceae	g__Methylovulum	s__Methylovulum psychrotolerans
Methylobacter tundripaludum OWC-G53F	GCF_002934365.1	99.95	0	not provided	Bacteria	Pseudomonadota	Gammaproteobacteria	Methylococcales	Methylococcaceae	Methylobacter		d__Bacteria	p__Pseudomonadota	c__Gammaproteobacteria	o__Methylococcales	f__Methylomonadaceae	g__Methylobacter_A	s__Methylobacter_A tundripaludum_A
Methylobacter tundripaludum OWC-DMM	GCF_002934385.1	100	0.11	not provided	Bacteria	Pseudomonadota	Gammaproteobacteria	Methylococcales	Methylococcaceae	Methylobacter		d__Bacteria	p__Pseudomonadota	c__Gammaproteobacteria	o__Methylococcales	f__Methylomonadaceae	g__Methylobacter_A	s__Methylobacter_A tundripaludum
Methylosinus sporium DSM 17706	GCF_003113265.1	100	0.07	water	Bacteria	Pseudomonadota	Alphaproteobacteria	Hyphomicrobiales	Methylocystaceae	Methylosinus		d__Bacteria	p__Pseudomonadota	c__Alphaproteobacteria	o__Rhizobiales	f__Beijerinckiaceae	g__Methylosinus	s__Methylosinus sporium
Methylovirgula sp. 4M-Z18	GCF_003400305.1	99.66	0.23	forest soil	Bacteria	Pseudomonadota	Alphaproteobacteria	Hyphomicrobiales	Beijerinckiaceae	Methylovirgula	unclassified Methylovirgula	d__Bacteria	p__Pseudomonadota	c__Alphaproteobacteria	o__Rhizobiales	f__Beijerinckiaceae	g__4M-Z18	s__4M-Z18 sp003400305
Methylocaldum marinum S8	GCF_003584645.1	100	0.44	sediment	Bacteria	Pseudomonadota	Gammaproteobacteria	Methylococcales	Methylococcaceae	Methylocaldum		d__Bacteria	p__Pseudomonadota	c__Gammaproteobacteria	o__Methylococcales	f__Methylococcaceae	g__Methylocaldum	s__Methylocaldum marinum
Methylocystis hirsuta CSC1	GCF_003722355.1	100	1.65	uncontaminated groundwater aquifer	Bacteria	Pseudomonadota	Alphaproteobacteria	Hyphomicrobiales	Methylocystaceae	Methylocystis		d__Bacteria	p__Pseudomonadota	c__Alphaproteobacteria	o__Rhizobiales	f__Beijerinckiaceae	g__Methylocystis	s__Methylocystis hirsuta
Methylocystis rosea GW6	GCF_003855495.1	100	1.72	groundwater	Bacteria	Pseudomonadota	Alphaproteobacteria	Hyphomicrobiales	Methylocystaceae	Methylocystis		d__Bacteria	p__Pseudomonadota	c__Alphaproteobacteria	o__Rhizobiales	f__Beijerinckiaceae	g__Methylocystis	s__Methylocystis rosea
Candidatus Methylobacter oryzae KRF1	GCF_003994235.2	100	0.05	rice field soil	Bacteria	Pseudomonadota	Gammaproteobacteria	Methylococcales	Methylococcaceae	Methylobacter		d__Bacteria	p__Pseudomonadota	c__Gammaproteobacteria	o__Methylococcales	f__Methylomonadaceae	g__Methylobacter_A	s__Methylobacter_A oryzae
Methylovirgula ligni BW863	GCF_004135935.1	99.85	0.28	acidic forest soil	Bacteria	Pseudomonadota	Alphaproteobacteria	Hyphomicrobiales	Beijerinckiaceae	Methylovirgula		d__Bacteria	p__Pseudomonadota	c__Alphaproteobacteria	o__Rhizobiales	f__Beijerinckiaceae	g__Methylovirgula	s__Methylovirgula ligni
Methylomonas methanica S-1	GCF_004343025.1	99.98	0.38	not provided	Bacteria	Pseudomonadota	Gammaproteobacteria	Methylococcales	Methylococcaceae	Methylomonas		d__Bacteria	p__Pseudomonadota	c__Gammaproteobacteria	o__Methylococcales	f__Methylomonadaceae	g__Methylomonas	s__Methylomonas methanica
Methylosinus sp. sav-2	GCF_004366495.1	100	0.26	not provided	Bacteria	Pseudomonadota	Alphaproteobacteria	Hyphomicrobiales	Methylocystaceae	Methylosinus	unclassified Methylosinus	d__Bacteria	p__Pseudomonadota	c__Alphaproteobacteria	o__Rhizobiales	f__Beijerinckiaceae	g__Methylosinus	s__Methylosinus sp000685825
Candidatus Methylacidiphilum fumarolicum Rib	GCF_004421155.1	99.98	0.07	hot spring	Bacteria	Verrucomicrobiota	Methylacidiphilae	Methylacidiphilales	Methylacidiphilaceae	Methylacidiphilum (ex Ratnadevi et al. 2023)		d__Bacteria	p__Verrucomicrobiota	c__Verrucomicrobiae	o__Methylacidiphilales	f__Methylacidiphilaceae	g__Methylacidiphilum	s__Methylacidiphilum fumariolicum
Candidatus Methylacidiphilum fumarolicum Ice	GCF_004421165.1	99.98	0.06	geothermal spring	Bacteria	Verrucomicrobiota	Methylacidiphilae	Methylacidiphilales	Methylacidiphilaceae	Methylacidiphilum (ex Ratnadevi et al. 2023)		d__Bacteria	p__Verrucomicrobiota	c__Verrucomicrobiae	o__Methylacidiphilales	f__Methylacidiphilaceae	g__Methylacidiphilum	s__Methylacidiphilum fumariolicum
Candidatus Methylacidiphilum fumarolicum Fdl	GCF_004421175.1	99.98	0.06	geothermal water	Bacteria	Verrucomicrobiota	Methylacidiphilae	Methylacidiphilales	Methylacidiphilaceae	Methylacidiphilum (ex Ratnadevi et al. 2023)		d__Bacteria	p__Verrucomicrobiota	c__Verrucomicrobiae	o__Methylacidiphilales	f__Methylacidiphilaceae	g__Methylacidiphilum	s__Methylacidiphilum fumariolicum
Methylacidiphilum sp. Yel	GCF_004421185.1	99.96	0.11	geothermal spring	Bacteria	Verrucomicrobiota	Methylacidiphilae	Methylacidiphilales	Methylacidiphilaceae	Methylacidiphilum (ex Ratnadevi et al. 2023)	unclassified Methylacidiphilum	d__Bacteria	p__Verrucomicrobiota	c__Verrucomicrobiae	o__Methylacidiphilales	f__Methylacidiphilaceae	g__Methylacidiphilum	s__Methylacidiphilum sp004421185
Candidatus Methylacidiphilum fumarolicum Fur	GCF_004421195.1	99.98	0.07	hot spring	Bacteria	Verrucomicrobiota	Methylacidiphilae	Methylacidiphilales	Methylacidiphilaceae	Methylacidiphilum (ex Ratnadevi et al. 2023)		d__Bacteria	p__Verrucomicrobiota	c__Verrucomicrobiae	o__Methylacidiphilales	f__Methylacidiphilaceae	g__Methylacidiphilum	s__Methylacidiphilum fumariolicum
Methylacidiphilum caldifontis Phi	GCF_004421255.1	99.98	4.11	geothermal spring	Bacteria	Verrucomicrobiota	Methylacidiphilae	Methylacidiphilales	Methylacidiphilaceae	Methylacidiphilum (ex Ratnadevi et al. 2023)		d__Bacteria	p__Verrucomicrobiota	c__Verrucomicrobiae	o__Methylacidiphilales	f__Methylacidiphilaceae	g__Methylacidiphilum	s__Methylacidiphilum sp004421255
Methylocystis heyeri H2	GCF_004802635.2	100	0.08	Sphagnum peat bog lake	Bacteria	Pseudomonadota	Alphaproteobacteria	Hyphomicrobiales	Methylocystaceae	Methylocystis		d__Bacteria	p__Pseudomonadota	c__Alphaproteobacteria	o__Rhizobiales	f__Beijerinckiaceae	g__Methylocystis	s__Methylocystis heyeri
Methylocystis sp. B8	GCF_005771425.1	100	0.28	wetland	Bacteria	Pseudomonadota	Alphaproteobacteria	Hyphomicrobiales	Methylocystaceae	Methylocystis	unclassified Methylocystis	d__Bacteria	p__Pseudomonadota	c__Alphaproteobacteria	o__Rhizobiales	f__Beijerinckiaceae	g__Methylocystis	s__Methylocystis sp005771425
Methylotuvimicrobium buryatense 5GB1C	GCF_005931095.1	100	0.01	Soda lake sediment	Bacteria	Pseudomonadota	Gammaproteobacteria	Methylococcales	Methylococcaceae	Methylotuvimicrobium		d__Bacteria	p__Pseudomonadota	c__Gammaproteobacteria	o__Methylococcales	f__Methylomonadaceae	g__Methylotuvimicrobium	s__Methylotuvimicrobium buryatense
Methylotetracoccus oryzae C50C1	GCF_006175985.1	100	0.76	Paddy field soil	Bacteria	Pseudomonadota	Gammaproteobacteria	Methylococcales	Methylococcaceae	Methylotetracoccus		d__Bacteria	p__Pseudomonadota	c__Gammaproteobacteria	o__Methylococcales	f__Methylococcaceae	g__Methylotetracoccus	s__Methylotetracoccus oryzae
Methylomonas koyamae SM2	GCF_006483455.1	99.98	0	root	Bacteria	Pseudomonadota	Gammaproteobacteria	Methylococcales	Methylococcaceae	Methylomonas		d__Bacteria	p__Pseudomonadota	c__Gammaproteobacteria	o__Methylococcales	f__Methylomonadaceae	g__Methylomonas	s__Methylomonas koyamae_B
Methylosinus sporium SM89A	GCF_007004125.1	99.99	1.25	rhizosphere	Bacteria	Pseudomonadota	Alphaproteobacteria	Hyphomicrobiales	Methylocystaceae	Methylosinus		d__Bacteria	p__Pseudomonadota	c__Alphaproteobacteria	o__Rhizobiales	f__Beijerinckiaceae	g__Methylosinus	s__Methylosinus sporium
Methylomonas rhizoryzae GJ1	GCF_008632455.1	100	0.3	rice rhizosphere	Bacteria	Pseudomonadota	Gammaproteobacteria	Methylococcales	Methylococcaceae	Methylomonas		d__Bacteria	p__Pseudomonadota	c__Gammaproteobacteria	o__Methylococcales	f__Methylomonadaceae	g__Methylomonas	s__Methylomonas rhizoryzae
Candidatus Methylospira mobilis Shm1	GCF_009498235.1	100	0.66	Peat soil [ENVO:00005774]	Bacteria	Pseudomonadota	Gammaproteobacteria	Methylococcales	Methylococcaceae	Methylospira		d__Bacteria	p__Pseudomonadota	c__Gammaproteobacteria	o__Methylococcales	f__Methylococcaceae	g__Methylospira	s__Methylospira mobilis
Methylocystis rosea BRCS1	GCF_009685175.1	100	0.81	Lake sediment	Bacteria	Pseudomonadota	Alphaproteobacteria	Hyphomicrobiales	Methylocystaceae	Methylocystis		d__Bacteria	p__Pseudomonadota	c__Alphaproteobacteria	o__Rhizobiales	f__Beijerinckiaceae	g__Methylocystis	s__Methylocystis rosea
Methylocystis parvus BRCS2	GCF_009685195.1	100	2.39	Bog sediment	Bacteria	Pseudomonadota	Alphaproteobacteria	Hyphomicrobiales	Methylocystaceae	Methylocystis		d__Bacteria	p__Pseudomonadota	c__Alphaproteobacteria	o__Rhizobiales	f__Beijerinckiaceae	g__Methylocystis	s__Methylocystis parvus
Methylocapsa sp. S129	GCF_009765995.1	98.8	0.45	soil	Bacteria	Pseudomonadota	Alphaproteobacteria	Hyphomicrobiales	Beijerinckiaceae	Methylocapsa	unclassified Methylocapsa	d__Bacteria	p__Pseudomonadota	c__Alphaproteobacteria	o__Rhizobiales	f__Beijerinckiaceae	g__Roseiarcus	s__Roseiarcus sp009765995
Methylosinus sp. Ce-a6	GCF_009811655.1	100	0.18	not provided	Bacteria	Pseudomonadota	Alphaproteobacteria	Hyphomicrobiales	Methylocystaceae	Methylosinus	unclassified Methylosinus	d__Bacteria	p__Pseudomonadota	c__Alphaproteobacteria	o__Rhizobiales	f__Beijerinckiaceae	g__Methylosinus	s__Methylosinus sp009811655
Methylosinus sporium DSM 17706	GCF_009811675.1	100	0.58	not provided	Bacteria	Pseudomonadota	Alphaproteobacteria	Hyphomicrobiales	Methylocystaceae	Methylosinus		d__Bacteria	p__Pseudomonadota	c__Alphaproteobacteria	o__Rhizobiales	f__Beijerinckiaceae	g__Methylosinus	s__Methylosinus sporium
Methylicorpusculum oleiharenae XLMV4	GCF_009828925.2	100	3.12	oilsands tailings	Bacteria	Pseudomonadota	Gammaproteobacteria	Methylococcales	Methylococcaceae	Methylicorpusculum		d__Bacteria	p__Pseudomonadota	c__Gammaproteobacteria	o__Methylococcales	f__Methylomonadaceae	g__Methylicorpusculum	s__Methylicorpusculum oleiharenae
Methylosinus sp. C49	GCF_009936375.1	100	0.04	soil	Bacteria	Pseudomonadota	Alphaproteobacteria	Hyphomicrobiales	Methylocystaceae	Methylosinus	unclassified Methylosinus	d__Bacteria	p__Pseudomonadota	c__Alphaproteobacteria	o__Rhizobiales	f__Beijerinckiaceae	g__Methylosinus	s__Methylosinus sp009936375
Methylocystis sp. MJC1	GCF_011058845.1	100	0.73	peat bog	Bacteria	Pseudomonadota	Alphaproteobacteria	Hyphomicrobiales	Methylocystaceae	Methylocystis	unclassified Methylocystis	d__Bacteria	p__Pseudomonadota	c__Alphaproteobacteria	o__Rhizobiales	f__Beijerinckiaceae	g__Methylocystis	s__Methylocystis sp011058845
Methylosinus sp. RM1	GCF_011378635.1	100	0.71	not provided	Bacteria	Pseudomonadota	Alphaproteobacteria	Hyphomicrobiales	Methylocystaceae	Methylosinus	unclassified Methylosinus	d__Bacteria	p__Pseudomonadota	c__Alphaproteobacteria	o__Rhizobiales	f__Beijerinckiaceae	g__Methylosinus	s__Methylosinus sporium
Methylococcus geothermalis IM1	GCF_012769535.1	100	0.18	Hot spring soil	Bacteria	Pseudomonadota	Gammaproteobacteria	Methylococcales	Methylococcaceae	Methylococcus		d__Bacteria	p__Pseudomonadota	c__Gammaproteobacteria	o__Methylococcales	f__Methylococcaceae	g__Methylococcus	s__Methylococcus geothermalis
Methylomonas sp. ZR1	GCF_013141865.1	100	1.67	soil	Bacteria	Pseudomonadota	Gammaproteobacteria	Methylococcales	Methylococcaceae	Methylomonas	unclassified Methylomonas	d__Bacteria	p__Pseudomonadota	c__Gammaproteobacteria	o__Methylococcales	f__Methylomonadaceae	g__Methylomonas	s__Methylomonas sp000702925
Methylocystis silviterrae FS	GCF_013350005.1	100	1.03	forest soil	Bacteria	Pseudomonadota	Alphaproteobacteria	Hyphomicrobiales	Methylocystaceae	Methylocystis		d__Bacteria	p__Pseudomonadota	c__Alphaproteobacteria	o__Rhizobiales	f__Beijerinckiaceae	g__Methylocystis	s__Methylocystis silviterrae
Methylomonas albis EbA	GCF_014850955.1	100	0.1	water	Bacteria	Pseudomonadota	Gammaproteobacteria	Methylococcales	Methylococcaceae	Methylomonas		d__Bacteria	p__Pseudomonadota	c__Gammaproteobacteria	o__Methylococcales	f__Methylomonadaceae	g__Methylomonas	s__Methylomonas albis
Methylomonas fluvii EbB	GCF_014850975.1	99.99	1.07	water	Bacteria	Pseudomonadota	Gammaproteobacteria	Methylococcales	Methylococcaceae	Methylomonas		d__Bacteria	p__Pseudomonadota	c__Gammaproteobacteria	o__Methylococcales	f__Methylomonadaceae	g__Methylomonas	s__Methylomonas fluvii
Methylobacter sp. BlB1	GCF_015476545.1	99.93	0.39	Balck buck feces collected from a zoo	Bacteria	Pseudomonadota	Gammaproteobacteria	Methylococcales	Methylococcaceae	Methylobacter	unclassified Methylobacter	d__Bacteria	p__Pseudomonadota	c__Gammaproteobacteria	o__Methylococcales	f__Methylomonadaceae	g__Methylobacter	s__Methylobacter sp015476545
Methylosinus sp. H3A	GCF_015709455.1	100	1.45	riparian wetland soil	Bacteria	Pseudomonadota	Alphaproteobacteria	Hyphomicrobiales	Methylocystaceae	Methylosinus	unclassified Methylosinus	d__Bacteria	p__Pseudomonadota	c__Alphaproteobacteria	o__Rhizobiales	f__Beijerinckiaceae	g__Methylosinus	s__Methylosinus sp015709455
Methylocystis sp. H15	GCF_015709465.1	99.99	0.7	riparian wetland soil	Bacteria	Pseudomonadota	Alphaproteobacteria	Hyphomicrobiales	Methylocystaceae	Methylocystis	unclassified Methylocystis	d__Bacteria	p__Pseudomonadota	c__Alphaproteobacteria	o__Rhizobiales	f__Beijerinckiaceae	g__Methylocystis	s__Methylocystis sp015709525
Methylocystis sp. H62	GCF_015709515.1	100	1.53	riparian wetland soil	Bacteria	Pseudomonadota	Alphaproteobacteria	Hyphomicrobiales	Methylocystaceae	Methylocystis	unclassified Methylocystis	d__Bacteria	p__Pseudomonadota	c__Alphaproteobacteria	o__Rhizobiales	f__Beijerinckiaceae	g__Methylocystis	s__Methylocystis sp015709515
Methylocystis sp. L43	GCF_015709525.1	100	0.7	riparian wetland soil	Bacteria	Pseudomonadota	Alphaproteobacteria	Hyphomicrobiales	Methylocystaceae	Methylocystis	unclassified Methylocystis	d__Bacteria	p__Pseudomonadota	c__Alphaproteobacteria	o__Rhizobiales	f__Beijerinckiaceae	g__Methylocystis	s__Methylocystis sp015709525
Methylocystis sp. H4A	GCF_015709545.1	100	7.33	riparian wetland soil	Bacteria	Pseudomonadota	Alphaproteobacteria	Hyphomicrobiales	Methylocystaceae	Methylocystis	unclassified Methylocystis	d__Bacteria	p__Pseudomonadota	c__Alphaproteobacteria	o__Rhizobiales	f__Beijerinckiaceae	g__Methylocystis	s__Methylocystis silviterrae
Methylomonas sp. LL1	GCF_015711015.1	99.97	0.03	riparian wetland soil	Bacteria	Pseudomonadota	Gammaproteobacteria	Methylococcales	Methylococcaceae	Methylomonas	unclassified Methylomonas	d__Bacteria	p__Pseudomonadota	c__Gammaproteobacteria	o__Methylococcales	f__Methylomonadaceae	g__Methylomonas	s__Methylomonas sp015711015
Methylococcus sp. BF19-07	GCF_016106025.1	100	0.03	compost	Bacteria	Pseudomonadota	Gammaproteobacteria	Methylococcales	Methylococcaceae	Methylococcus	unclassified Methylococcus	d__Bacteria	p__Pseudomonadota	c__Gammaproteobacteria	o__Methylococcales	f__Methylococcaceae	g__Methylococcus	s__Methylococcus sp016106025
Methylocystis sp. Sn-Cys	GCF_016745395.1	100	0.19	rice rhizosphere	Bacteria	Pseudomonadota	Alphaproteobacteria	Hyphomicrobiales	Methylocystaceae	Methylocystis	unclassified Methylocystis	d__Bacteria	p__Pseudomonadota	c__Alphaproteobacteria	o__Rhizobiales	f__Beijerinckiaceae	g__Methylocystis	s__Methylocystis sp016745395
Methylomicrobium sp. RS1	GCF_016745425.1	99.88	0.54	rice rhizosphere	Bacteria	Pseudomonadota	Gammaproteobacteria	Methylococcales	Methylococcaceae	Methylomicrobium	unclassified Methylomicrobium	d__Bacteria	p__Pseudomonadota	c__Gammaproteobacteria	o__Methylococcales	f__Methylomonadaceae	g__Methylomicrobium	s__Methylomicrobium sp016745425
Methylomonas sp. LW13	GCF_016865255.1	100	2.03	sediment	Bacteria	Pseudomonadota	Gammaproteobacteria	Methylococcales	Methylococcaceae	Methylomonas	unclassified Methylomonas	d__Bacteria	p__Pseudomonadota	c__Gammaproteobacteria	o__Methylococcales	f__Methylomonadaceae	g__Methylomonas	s__Methylomonas sp000702925
Methylococcus sp. EFPC2	GCF_016925495.1	100	0.12	stream biofilm	Bacteria	Pseudomonadota	Gammaproteobacteria	Methylococcales	Methylococcaceae	Methylococcus	unclassified Methylococcus	d__Bacteria	p__Pseudomonadota	c__Gammaproteobacteria	o__Methylococcales	f__Methylococcaceae	g__EFPC2	s__EFPC2 sp016925495
Methylomonas sp. EFPC1	GCF_016925515.1	100	0.03	stream biofilm	Bacteria	Pseudomonadota	Gammaproteobacteria	Methylococcales	Methylococcaceae	Methylomonas	unclassified Methylomonas	d__Bacteria	p__Pseudomonadota	c__Gammaproteobacteria	o__Methylococcales	f__Methylomonadaceae	g__Methylomonas	s__Methylomonas sp000702925
Methylacidiphilum caldifontis IT6	GCF_017310505.1	99.99	0.09	mud volcano	Bacteria	Verrucomicrobiota	Methylacidiphilae	Methylacidiphilales	Methylacidiphilaceae	Methylacidiphilum (ex Ratnadevi et al. 2023)		d__Bacteria	p__Verrucomicrobiota	c__Verrucomicrobiae	o__Methylacidiphilales	f__Methylacidiphilaceae	g__Methylacidiphilum	s__Methylacidiphilum sp004421255
Candidatus Methylacidiphilum infernorum IT5	GCF_017310525.1	100	0.18	mud volcano	Bacteria	Verrucomicrobiota	Methylacidiphilae	Methylacidiphilales	Methylacidiphilaceae	Methylacidiphilum (ex Ratnadevi et al. 2023)		d__Bacteria	p__Verrucomicrobiota	c__Verrucomicrobiae	o__Methylacidiphilales	f__Methylacidiphilaceae	g__Methylacidiphilum	s__Methylacidiphilum infernorum
Methylacidimicrobium sp. B4	GCF_017310545.1	99.96	0.72	hot spring	Bacteria	Verrucomicrobiota	Verrucomicrobiota incertae sedis			Methylacidimicrobium	unclassified Methylacidimicrobium	d__Bacteria	p__Verrucomicrobiota	c__Verrucomicrobiae	o__Methylacidiphilales	f__Methylacidiphilaceae	g__Methylacidimicrobium	s__Methylacidimicrobium sp017310545
Methylocaldum sp. RMAD-M	GCF_017832375.1	100	0.32	not provided	Bacteria	Pseudomonadota	Gammaproteobacteria	Methylococcales	Methylococcaceae	Methylocaldum	unclassified Methylocaldum	d__Bacteria	p__Pseudomonadota	c__Gammaproteobacteria	o__Methylococcales	f__Methylococcaceae	g__Methylocaldum	s__Methylocaldum sp002005105
Methylovulum psychrotolerans S1L	GCF_018722605.1	100	0.04	lake water	Bacteria	Pseudomonadota	Gammaproteobacteria	Methylococcales	Methylococcaceae	Methylovulum		d__Bacteria	p__Pseudomonadota	c__Gammaproteobacteria	o__Methylococcales	f__Methylomonadaceae	g__Methylovulum	s__Methylovulum psychrotolerans
Methylomonas paludis S2AM	GCF_018734325.1	99.54	0.05	water	Bacteria	Pseudomonadota	Gammaproteobacteria	Methylococcales	Methylococcaceae	Methylomonas		d__Bacteria	p__Pseudomonadota	c__Gammaproteobacteria	o__Methylococcales	f__Methylomonadaceae	g__Methylomonas	s__Methylomonas paludis
Methylosinus sp. KRF6	GCF_018887255.1	100	1.16	rice rhizosphere	Bacteria	Pseudomonadota	Alphaproteobacteria	Hyphomicrobiales	Methylocystaceae	Methylosinus	unclassified Methylosinus	d__Bacteria	p__Pseudomonadota	c__Alphaproteobacteria	o__Rhizobiales	f__Beijerinckiaceae	g__Methylosinus	s__Methylosinus sporium
Methylocystis sp. MJC1	GCF_018982845.1	100	1.02	peat bog	Bacteria	Pseudomonadota	Alphaproteobacteria	Hyphomicrobiales	Methylocystaceae	Methylocystis	unclassified Methylocystis	d__Bacteria	p__Pseudomonadota	c__Alphaproteobacteria	o__Rhizobiales	f__Beijerinckiaceae	g__Methylocystis	s__Methylocystis sp011058845
Methylococcus sp. Mc7	GCF_019285515.1	100	0	freshwater sediment	Bacteria	Pseudomonadota	Gammaproteobacteria	Methylococcales	Methylococcaceae	Methylococcus	unclassified Methylococcus	d__Bacteria	p__Pseudomonadota	c__Gammaproteobacteria	o__Methylococcales	f__Methylococcaceae	g__Methylococcus	s__Methylococcus sp019285515
Methylococcus capsulatus BH	GCF_019285535.1	99.99	0.03	landfill cover soil	Bacteria	Pseudomonadota	Gammaproteobacteria	Methylococcales	Methylococcaceae	Methylococcus		d__Bacteria	p__Pseudomonadota	c__Gammaproteobacteria	o__Methylococcales	f__Methylococcaceae	g__Methylococcus	s__Methylococcus capsulatus
Methylococcus capsulatus KN2	GCF_019285555.1	100	0.13	activated sludge	Bacteria	Pseudomonadota	Gammaproteobacteria	Methylococcales	Methylococcaceae	Methylococcus		d__Bacteria	p__Pseudomonadota	c__Gammaproteobacteria	o__Methylococcales	f__Methylococcaceae	g__Methylococcus	s__Methylococcus capsulatus
Methylococcus capsulatus IO1	GCF_019285575.1	100	0.02	activated sludge	Bacteria	Pseudomonadota	Gammaproteobacteria	Methylococcales	Methylococcaceae	Methylococcus		d__Bacteria	p__Pseudomonadota	c__Gammaproteobacteria	o__Methylococcales	f__Methylococcaceae	g__Methylococcus	s__Methylococcus capsulatus
Methylovirgula sp. HY1	GCF_019343105.1	100	1.02	soil	Bacteria	Pseudomonadota	Alphaproteobacteria	Hyphomicrobiales	Beijerinckiaceae	Methylovirgula	unclassified Methylovirgula	d__Bacteria	p__Pseudomonadota	c__Alphaproteobacteria	o__Rhizobiales	f__Beijerinckiaceae	g__Methylovirgula	s__Methylovirgula sp019343105
Candidatus Methylacidiphilum fumarolicum Pic	GCF_019429645.1	99.9	0.1	Volcanic Lake	Bacteria	Verrucomicrobiota	Methylacidiphilae	Methylacidiphilales	Methylacidiphilaceae	Methylacidiphilum (ex Ratnadevi et al. 2023)		d__Bacteria	p__Verrucomicrobiota	c__Verrucomicrobiae	o__Methylacidiphilales	f__Methylacidiphilaceae	g__Methylacidiphilum	s__Methylacidiphilum fumariolicum
Methylomonas koyamae Fw12E-Y	GCF_019669905.1	99.96	0.2	flood water	Bacteria	Pseudomonadota	Gammaproteobacteria	Methylococcales	Methylococcaceae	Methylomonas		d__Bacteria	p__Pseudomonadota	c__Gammaproteobacteria	o__Methylococcales	f__Methylomonadaceae	g__Methylomonas	s__Methylomonas koyamae
Methylogaea oryzae E10	GCF_019669985.1	99.87	0.01	soil-water interface of paddy field	Bacteria	Pseudomonadota	Gammaproteobacteria	Methylococcales	Methylococcaceae	Methylogaea		d__Bacteria	p__Pseudomonadota	c__Gammaproteobacteria	o__Methylococcales	f__Methylococcaceae	g__Methylogaea	s__Methylogaea oryzae
Methylomagnum ishizawai RS11D-Pr	GCF_019670005.1	99.87	0.11	rice rhizosphere	Bacteria	Pseudomonadota	Gammaproteobacteria	Methylococcales	Methylococcaceae	Methylomagnum		d__Bacteria	p__Pseudomonadota	c__Gammaproteobacteria	o__Methylococcales	f__Methylococcaceae	g__Methylomagnum	s__Methylomagnum ishizawai
Methylosinus sp. Sm6	GCF_019802345.1	99.99	0.67	not provided	Bacteria	Pseudomonadota	Alphaproteobacteria	Hyphomicrobiales	Methylocystaceae	Methylosinus	unclassified Methylosinus	d__Bacteria	p__Pseudomonadota	c__Alphaproteobacteria	o__Rhizobiales	f__Beijerinckiaceae	g__Methylosinus	s__Methylosinus sp019802345
Methylocystis sp. WRRC1	GCF_020733155.1	100	0	mixed culture of methanotrophs with methane as carbon source	Bacteria	Pseudomonadota	Alphaproteobacteria	Hyphomicrobiales	Methylocystaceae	Methylocystis	unclassified Methylocystis	d__Bacteria	p__Pseudomonadota	c__Alphaproteobacteria	o__Rhizobiales	f__Beijerinckiaceae	g__Methylocystis	s__Methylocystis sp000188155
Methylocystis sp. SB2	GCF_022370455.1	99.98	1.69	spring bog	Bacteria	Pseudomonadota	Alphaproteobacteria	Hyphomicrobiales	Methylocystaceae	Methylocystis	unclassified Methylocystis	d__Bacteria	p__Pseudomonadota	c__Alphaproteobacteria	o__Rhizobiales	f__Beijerinckiaceae	g__Methylocystis	s__Methylocystis rosea
Methylobacter sp. S3L5C	GCF_022788635.1	100	0.96	hypoxic lake water	Bacteria	Pseudomonadota	Gammaproteobacteria	Methylococcales	Methylococcaceae	Methylobacter	unclassified Methylobacter	d__Bacteria	p__Pseudomonadota	c__Gammaproteobacteria	o__Methylococcales	f__Methylomonadaceae	g__KS41	s__KS41 sp022788635
Methylococcus capsulatus MIR	GCF_023370095.1	99.99	0.03	activated sludge	Bacteria	Pseudomonadota	Gammaproteobacteria	Methylococcales	Methylococcaceae	Methylococcus		d__Bacteria	p__Pseudomonadota	c__Gammaproteobacteria	o__Methylococcales	f__Methylococcaceae	g__Methylococcus	s__Methylococcus capsulatus
Candidatus Mycobacterium methanotrophicum Sulfur Cave	GCF_023515995.1	98.81	2.93	Cave biofilm	Bacteria	Actinobacteria	Actinomycetota	Actinomycetes	Mycobacteriales	Mycobacteriaceae	Mycobacterium	d__Bacteria	p__Actinomycetota	c__Actinomycetia	o__Mycobacteriales	f__Mycobacteriaceae	g__Mycobacterium	s__Mycobacterium sp023515995
Methylomonas rapida MP1	GCF_024360925.2	100	0.52	lake sediments	Bacteria	Pseudomonadota	Gammaproteobacteria	Methylococcales	Methylococcaceae	Methylomonas		d__Bacteria	p__Pseudomonadota	c__Alphaproteobacteria	o__Rhizobiales	f__Beijerinckiaceae	g__Methylocystis	s__Methylocystis sp024448135
Methylocystis sp. NLS-7	GCF_024448135.1	100	1.73	landfill cover soil	Bacteria	Pseudomonadota	Alphaproteobacteria	Hyphomicrobiales	Methylocystaceae	Methylocystis	unclassified Methylocystis	d__Bacteria	p__Pseudomonadota	c__Alphaproteobacteria	o__Rhizobiales	f__Beijerinckiaceae	g__Methylocystis	s__Methylocystis sp024448135
Methylomonas sp. SURF-1	GCF_024505045.1	99.99	0.11	not provided	Bacteria	Pseudomonadota	Gammaproteobacteria	Methylococcales	Methylococcaceae	Methylomonas	unclassified Methylomonas	d__Bacteria	p__Pseudomonadota	c__Gammaproteobacteria	o__Methylococcales	f__Methylomonadaceae	g__Methylomonas	s__Methylomonas sp024505045
Methylomonas sp. WSC-7	GCF_024505055.1	100	0.02	not provided	Bacteria	Pseudomonadota	Gammaproteobacteria	Methylococcales	Methylococcaceae	Methylomonas	unclassified Methylomonas	d__Bacteria	p__Pseudomonadota	c__Gammaproteobacteria	o__Methylococcales	f__Methylomonadaceae	g__Methylomonas	s__Methylomonas sp024505055
Methylomonas sp. WSC-6	GCF_024505165.1	99.98	0.74	not provided	Bacteria	Pseudomonadota	Gammaproteobacteria	Methylococcales	Methylococcaceae	Methylomonas	unclassified Methylomonas	d__Bacteria	p__Pseudomonadota	c__Gammaproteobacteria	o__Methylococcales	f__Methylomonadaceae	g__Methylomonas	s__Methylomonas sp018335995
Methylomonas sp. SURF-2	GCF_024505185.1	99.91	0.26	not provided	Bacteria	Pseudomonadota	Gammaproteobacteria	Methylococcales	Methylococcaceae	Methylomonas	unclassified Methylomonas	d__Bacteria	p__Pseudomonadota	c__Gammaproteobacteria	o__Methylococcales	f__Methylomonadaceae	g__Methylomonas	s__Methylomonas sp024505185
Methylobacter psychrophilus Z-0021	GCF_025583945.1	100	0.13	tundra soil	Bacteria	Pseudomonadota	Gammaproteobacteria	Methylococcales	Methylococcaceae	Methylobacter		NA	NA	NA	NA	NA	NA	NA
Methylococcus mesophilus 16-5	GCF_026247885.1	100	0.44	Rice field soil	Bacteria	Pseudomonadota	Gammaproteobacteria	Methylococcales	Methylococcaceae	Methylococcus		NA	NA	NA	NA	NA	NA	NA
Methylocystis sp. MJC1	GCF_026427715.1	100	1.02	Alpine Peat Bogs	Bacteria	Pseudomonadota	Alphaproteobacteria	Hyphomicrobiales	Methylocystaceae	Methylocystis	unclassified Methylocystis	NA	NA	NA	NA	NA	NA	NA
Methylobacter sp. YRD-M1	GCF_026727675.1	99.91	0.39	wetland soil	Bacteria	Pseudomonadota	Gammaproteobacteria	Methylococcales	Methylococcaceae	Methylobacter	unclassified Methylobacter	NA	NA	NA	NA	NA	NA	NA
Methylocystis echinoides LMG27198	GCF_027923385.1	99.1	1.75	sludge	Bacteria	Pseudomonadota	Alphaproteobacteria	Hyphomicrobiales	Methylocystaceae	Methylocystis		NA	NA	NA	NA	NA	NA	NA
Methylocystis iwaonis SS37A-Re	GCF_027925385.1	100	0.44	surface soil in rice paddy field	Bacteria	Pseudomonadota	Alphaproteobacteria	Hyphomicrobiales	Methylocystaceae	Methylocystis		NA	NA	NA	NA	NA	NA	NA
Methylocystis bryophila DSM 21852	GCF_027925445.1	100	0.79	surface of Sphagnum peat on bank of bog lake	Bacteria	Pseudomonadota	Alphaproteobacteria	Hyphomicrobiales	Methylocystaceae	Methylocystis		NA	NA	NA	NA	NA	NA	NA
Methylococcus capsulatus VKPM-B-12549	GCF_029478315.1	100	0.04	not provided	Bacteria	Pseudomonadota	Gammaproteobacteria	Methylococcales	Methylococcaceae	Methylococcus		NA	NA	NA	NA	NA	NA	NA
Methylomonas sp. EFPC3	GCF_029643245.1	99.93	0	stream biofilm	Bacteria	Pseudomonadota	Gammaproteobacteria	Methylococcales	Methylococcaceae	Methylomonas	unclassified Methylomonas	NA	NA	NA	NA	NA	NA	NA
Methylocapsa sp. D3K7	GCF_029855125.1	99.51	0.26	tundra soil	Bacteria	Pseudomonadota	Alphaproteobacteria	Hyphomicrobiales	Beijerinckiaceae	Methylocapsa	unclassified Methylocapsa	NA	NA	NA	NA	NA	NA	NA
Methylomonas sp. UP202	GCF_029910655.1	100	0.04	canal sediment	Bacteria	Pseudomonadota	Gammaproteobacteria	Methylococcales	Methylococcaceae	Methylomonas	unclassified Methylomonas	NA	NA	NA	NA	NA	NA	NA
Methylocystis sp. JR02	GCF_030063565.1	100	0.03	Paddy field	Bacteria	Pseudomonadota	Alphaproteobacteria	Hyphomicrobiales	Methylocystaceae	Methylocystis	unclassified Methylocystis	NA	NA	NA	NA	NA	NA	NA
Methylomonas montana MW1	GCF_030490285.1	99.99	0.01	freshwater sediment	Bacteria	Pseudomonadota	Gammaproteobacteria	Methylococcales	Methylococcaceae	Methylomonas		NA	NA	NA	NA	NA	NA	NA
Methylomarinum sp. Ch1-1	GCF_030717995.1	100	1.28	ENVO:01001036	Bacteria	Pseudomonadota	Gammaproteobacteria	Methylococcales	Methylococcaceae	Methylomarinum	unclassified Methylomarinum	NA	NA	NA	NA	NA	NA	NA
Methylomonas koyamae MY1	GCF_031582845.1	100	0.09	freshwater pool	Bacteria	Pseudomonadota	Gammaproteobacteria	Methylococcales	Methylococcaceae	Methylomonas		NA	NA	NA	NA	NA	NA	NA
Methylocella sp. CPCC 101449	GCF_031921685.1	99.13	1.61	cadmium contaminated soil	Bacteria	Pseudomonadota	Alphaproteobacteria	Hyphomicrobiales	Beijerinckiaceae	Methylocella	unclassified Methylocella	NA	NA	NA	NA	NA	NA	NA
Methylomonas sp. MV1	GCF_032142695.1	99.98	0	freshwater pool	Bacteria	Pseudomonadota	Gammaproteobacteria	Methylococcales	Methylococcaceae	Methylomonas	unclassified Methylomonas	NA	NA	NA	NA	NA	NA	NA
Methylomonas sp. MO1	GCF_032142715.1	100	0.19	freshwater pool	Bacteria	Pseudomonadota	Gammaproteobacteria	Methylococcales	Methylococcaceae	Methylomonas	unclassified Methylomonas	NA	NA	NA	NA	NA	NA	NA
Candidatus Methylospira mobilis SPMX	GCF_032390415.1	99.99	0.64	peat bog	Bacteria	Pseudomonadota	Gammaproteobacteria	Methylococcales	Methylococcaceae	Methylospira		NA	NA	NA	NA	NA	NA	NA
Methylocapsa palsarum NE2	GCF_900114285.1	100	0.44	not provided	Bacteria	Pseudomonadota	Alphaproteobacteria	Hyphomicrobiales	Beijerinckiaceae	Methylocapsa		d__Bacteria	p__Pseudomonadota	c__Alphaproteobacteria	o__Rhizobiales	f__Beijerinckiaceae	g__Methylocella	s__Methylocella palsarum
Methylomagnum ishizawai 175	GCF_900155475.1	100	0.3	not provided	Bacteria	Pseudomonadota	Gammaproteobacteria	Methylococcales	Methylococcaceae	Methylomagnum		d__Bacteria	p__Pseudomonadota	c__Gammaproteobacteria	o__Methylococcales	f__Methylococcaceae	g__Methylomagnum	s__Methylomagnum ishizawai_A
Crenothrix polyspora RSM_CP2	GCF_900163745.1	87.16	3.53	not provided	Bacteria	Pseudomonadota	Gammaproteobacteria	Methylococcales	Crenotrichaceae	Crenothrix		d__Bacteria	p__Pseudomonadota	c__Gammaproteobacteria	o__Methylococcales	f__Methylomonadaceae	g__Crenothrix	s__Crenothrix polyspora_B
Crenothrix polyspora RSM_CP1	GCF_900163755.1	99.99	0.04	not provided	Bacteria	Pseudomonadota	Gammaproteobacteria	Methylococcales	Crenotrichaceae	Crenothrix		d__Bacteria	p__Pseudomonadota	c__Gammaproteobacteria	o__Methylococcales	f__Methylomonadaceae	g__Crenothrix	s__Crenothrix polyspora
Methylocella tundrae MTUNDRAET4 annotated genome	GCF_900749825.1	99.99	0.43	not provided	Bacteria	Pseudomonadota	Alphaproteobacteria	Hyphomicrobiales	Beijerinckiaceae	Methylocella		d__Bacteria	p__Pseudomonadota	c__Alphaproteobacteria	o__Rhizobiales	f__Beijerinckiaceae	g__Methylocella	s__Methylocella tundrae
Methylocella tundrae 2	GCF_901905185.1	100	0.23	water and sediments	Bacteria	Pseudomonadota	Alphaproteobacteria	Hyphomicrobiales	Beijerinckiaceae	Methylocella		d__Bacteria	p__Pseudomonadota	c__Alphaproteobacteria	o__Rhizobiales	f__Beijerinckiaceae	g__Methylocella	s__Methylocella tundrae
Methylacidimicrobium tartarophylax 4A	GCF_902143375.2	99.47	0.22	not provided	Bacteria	Verrucomicrobiota	Verrucomicrobiota incertae sedis			Methylacidimicrobium		d__Bacteria	p__Verrucomicrobiota	c__Verrucomicrobiae	o__Methylacidiphilales	f__Methylacidiphilaceae	g__Methylacidimicrobium	s__Methylacidimicrobium tartarophylax
Methylacidimicrobium cyclopophantes 3B	GCF_902143385.2	99.56	1.53	not provided	Bacteria	Verrucomicrobiota	Verrucomicrobiota incertae sedis			Methylacidimicrobium		d__Bacteria	p__Verrucomicrobiota	c__Verrucomicrobiae	o__Methylacidiphilales	f__Methylacidiphilaceae	g__Methylacidimicrobium	s__Methylacidimicrobium cyclopophantes
Candidatus Methylobacter favarea METHB21	GCF_902806695.1	100	0.38	not provided	Bacteria	Pseudomonadota	Gammaproteobacteria	Methylococcales	Methylococcaceae	Methylobacter		d__Bacteria	p__Pseudomonadota	c__Gammaproteobacteria	o__Methylococcales	f__Methylomonadaceae	g__Methylobacter_B	s__Methylobacter_B favarea
Methylacidimicrobium sp. AP8	GCF_903064525.1	99.91	0.48	not provided	Bacteria	Verrucomicrobiota	Verrucomicrobiota incertae sedis			Methylacidimicrobium	unclassified Methylacidimicrobium	d__Bacteria	p__Verrucomicrobiota	c__Verrucomicrobiae	o__Methylacidiphilales	f__Methylacidiphilaceae	g__Methylacidimicrobium	s__Methylacidimicrobium sp903064525
Methylomonas fluvii ElbeB	GCF_903064685.1	99.99	1.07	water	Bacteria	Pseudomonadota	Gammaproteobacteria	Methylococcales	Methylococcaceae	Methylomonas		d__Bacteria	p__Pseudomonadota	c__Gammaproteobacteria	o__Methylococcales	f__Methylomonadaceae	g__Methylomonas	s__Methylomonas fluvii
Methylomonas albis ElbeA	GCF_903064715.1	100	0.1	water	Bacteria	Pseudomonadota	Gammaproteobacteria	Methylococcales	Methylococcaceae	Methylomonas		d__Bacteria	p__Pseudomonadota	c__Gammaproteobacteria	o__Methylococcales	f__Methylomonadaceae	g__Methylomonas	s__Methylomonas albis
Methylococcus capsulatus Mc(Nor)	GCF_949769275.1	100	0.14	not provided	Bacteria	Pseudomonadota	Gammaproteobacteria	Methylococcales	Methylococcaceae	Methylococcus		NA	NA	NA	NA	NA	NA	NA
Candidatus Methylacidiphilum fumarolicum	GCF_949774925.1	99.98	0.08	not provided	Bacteria	Verrucomicrobiota	Methylacidiphilae	Methylacidiphilales	Methylacidiphilaceae	Methylacidiphilum (ex Ratnadevi et al. 2023)		NA	NA	NA	NA	NA	NA	NA
