# Supplementary material for: Diversity and distribution of the lanthanome in aerobic methane-oxidising bacteria
Source: Environ Microbiome. 2025 Sep 29;20:120. doi: 10.1186/s40793-025-00776-5 (PMC12482762; doi:10.1186/s40793-025-00776-5)
Supplement: Supplementary file 4 — Additional file 4. [file 40793_2025_776_MOESM4_ESM.xlsx]

## Sheet: Summary_by_protein
Log2 fold change relative to the no-lanthanide control. Non-significant values are shown as 0. The rows highlighted yellow indicate proteins of interest.
Gene ID	Upregulated in Ce	Downregulated in Ce	Upregulated in Ore	Downregulated in ore		Same way changed in both	Opposite	Different. In Ce but not in ore	Different in Ore but not Ce	No significant change observed in either	KO ID	Pfam ID	Pfam name	Gene name		Biosynthesis of secondary metabolites	Microbial metabolism in diverse environments	Biosynthesis of cofactors	Carbon metabolism	Two-component system	Methane metabolism	Quorum sensing	One carbon pool by folate	ABC transporters	Transporters (Brite)	Chaperones and folding catalysts (Brite)	Transcription factors (Brite)
2507407743	7.66248	0	5.372	0		TRUE	FALSE	FALSE	FALSE	FALSE	KO:K23995	pfam13360	PQQ_2	2507407743 MettrDRAFT_1695 alcohol dehydrogenase (cytochrome c) [Methylosinus trichosporium OB3b : MettrDRAFT_Contig106]		0	1	0	0	0	1	0	0	0	0	0	0
2507410503	5.97678	0	3.94167	0		TRUE	FALSE	FALSE	FALSE	FALSE	not found	pfam00668	Condensation	2507410503 MettrDRAFT_4457 amino acid adenylation domain-containing protein [Methylosinus trichosporium OB3b : MettrDRAFT_Contig104]		0	0	0	0	0	0	0	0	0	0	0	0
2507410505	5.68311	0	2.77733	0		TRUE	FALSE	FALSE	FALSE	FALSE	not found	pfam00668	Condensation	2507410505 MettrDRAFT_4459 amino acid adenylation domain-containing protein [Methylosinus trichosporium OB3b : MettrDRAFT_Contig104]		0	0	0	0	0	0	0	0	0	0	0	0
2507410494	4.78623	0	0	0		FALSE	FALSE	TRUE	FALSE	FALSE	KO:K10531	pfam13434	Lys_Orn_oxgnase	2507410494 MettrDRAFT_4448 L-ornithine N5-oxygenase [Methylosinus trichosporium OB3b : MettrDRAFT_Contig104]		0	0	0	0	0	0	0	0	0	0	0	0
2507410497	4.76727	0	1.67934	0		TRUE	FALSE	FALSE	FALSE	FALSE	KO:K06160	pfam00664	ABC_membrane	2507410497 MettrDRAFT_4451 putative ATP-binding cassette transporter [Methylosinus trichosporium OB3b : MettrDRAFT_Contig104]		0	0	0	0	0	0	0	0	1	1	0	0
2507409156	3.74987	0	2.0299	0		TRUE	FALSE	FALSE	FALSE	FALSE	KO:K02588	pfam00142	Fer4_NifH	2507409156 MettrDRAFT_3108 nifH Mo-nitrogenase iron protein subunit NifH [Methylosinus trichosporium OB3b : MettrDRAFT_Contig106]		0	1	0	0	0	0	0	0	0	0	0	0
2507410491	3.72482	0	3.86007	0		TRUE	FALSE	FALSE	FALSE	FALSE	KO:K07116	pfam01804	Penicil_amidase	2507410491 MettrDRAFT_4445 acyl-homoserine-lactone acylase [Methylosinus trichosporium OB3b : MettrDRAFT_Contig104]		0	0	0	0	0	0	0	0	0	0	0	0
2507410276	3.49066	0	0	0		FALSE	FALSE	TRUE	FALSE	FALSE	KO:K00274	pfam13450	NAD_binding_8	2507410276 MettrDRAFT_4228 monoamine oxidase [Methylosinus trichosporium OB3b : MettrDRAFT_Contig106]		1	0	0	0	0	0	0	0	0	0	0	0
2507410489	3.45131	0	1.98589	0		TRUE	FALSE	FALSE	FALSE	FALSE	KO:K13888	pfam16576	HlyD_D23	2507410489 MettrDRAFT_4443 membrane fusion protein, macrolide-specific efflux system [Methylosinus trichosporium OB3b : MettrDRAFT_Contig104]		0	0	0	0	0	0	0	0	0	1	0	0
2507410495	3.35469	0	0	0		FALSE	FALSE	TRUE	FALSE	FALSE	KO:K00836	pfam00202	Aminotran_3	2507410495 MettrDRAFT_4449 diaminobutyrate-2-oxoglutarate transaminase [Methylosinus trichosporium OB3b : MettrDRAFT_Contig104]		0	1	0	0	0	0	0	0	0	0	0	0
2507410509	3.23281	0	0	0		FALSE	FALSE	TRUE	FALSE	FALSE	not found	pfam02668	TauD	2507410509 MettrDRAFT_4463 Taurine dioxygenase, alpha-ketoglutarate-dependent [Methylosinus trichosporium OB3b : MettrDRAFT_Contig104]		0	0	0	0	0	0	0	0	0	0	0	0
2507410493	3.01608	0	0	0		FALSE	FALSE	TRUE	FALSE	FALSE	not found	not found	not found	2507410493 MettrDRAFT_4447 Folate-dependent phosphoribosylglycinamide formyltransferase PurN [Methylosinus trichosporium OB3b : MettrDRAFT_Contig104]		0	0	0	0	0	0	0	0	0	0	0	0
2507406865	2.79549	0	0	0		FALSE	FALSE	TRUE	FALSE	FALSE	not found	not found	not found	2507406865 MettrDRAFT_0817 Protein of unknown function (DUF1640) [Methylosinus trichosporium OB3b : MettrDRAFT_Contig106]		0	0	0	0	0	0	0	0	0	0	0	0
2507409158	2.66764	0	0	0		FALSE	FALSE	TRUE	FALSE	FALSE	KO:K02591	pfam11844	DUF3364	2507409158 MettrDRAFT_3110 Mo-nitrogenase MoFe protein subunit NifK [Methylosinus trichosporium OB3b : MettrDRAFT_Contig106]		0	1	0	0	0	0	0	0	0	0	0	0
2507408032	2.65064	0	4.51679	0		TRUE	FALSE	FALSE	FALSE	FALSE	KO:K23995	pfam13360	PQQ_2	2507408032 MettrDRAFT_1984 alcohol dehydrogenase (cytochrome c) [Methylosinus trichosporium OB3b : MettrDRAFT_Contig106]		0	1	0	0	0	1	0	0	0	0	0	0
2507406579	2.59322	0	0	0		FALSE	FALSE	TRUE	FALSE	FALSE	KO:K00677	pfam00132	Hexapep	2507406579 MettrDRAFT_0531 acyl-[acyl-carrier-protein]--UDP-N-acetylglucosamine O-acyltransferase [Methylosinus trichosporium OB3b : MettrDRAFT_Contig106]		0	0	0	0	0	0	0	0	0	0	0	0
2507409157	2.51383	0	0	-3.00713		FALSE	TRUE	FALSE	FALSE	FALSE	KO:K02586	pfam00148	Oxidored_nitro	2507409157 MettrDRAFT_3109 nifD Mo-nitrogenase MoFe protein subunit NifD precursor [Methylosinus trichosporium OB3b : MettrDRAFT_Contig106]		0	1	0	0	0	0	0	0	0	0	0	0
2507410498	2.43602	0	1.67665	0		TRUE	FALSE	FALSE	FALSE	FALSE	KO:K02014	pfam07715	Plug	2507410498 MettrDRAFT_4452 iron complex outermembrane recepter protein [Methylosinus trichosporium OB3b : MettrDRAFT_Contig104]		0	0	0	0	0	0	0	0	0	1	0	0
2507407742	2.15976	0	0.833557	0		TRUE	FALSE	FALSE	FALSE	FALSE	KO:K16254	not found	not found	2507407742 MettrDRAFT_1694 mxaJ protein [Methylosinus trichosporium OB3b : MettrDRAFT_Contig106]		0	1	0	0	0	1	0	0	0	0	0	0
2507410508	1.81067	0	0	0		FALSE	FALSE	TRUE	FALSE	FALSE	not found	pfam00501	AMP-binding	2507410508 MettrDRAFT_4462 amino acid adenylation domain-containing protein [Methylosinus trichosporium OB3b : MettrDRAFT_Contig104]		0	0	0	0	0	0	0	0	0	0	0	0
2507406466	1.58264	0	0.41158	0		TRUE	FALSE	FALSE	FALSE	FALSE	not found	pfam08447	PAS_3	2507406466 MettrDRAFT_0418 PAS domain S-box-containing protein/diguanylate cyclase (GGDEF) domain-containing protein [Methylosinus trichosporium OB3b : MettrDRAFT_Contig106]		0	0	0	0	0	0	0	0	0	0	0	0
2507406914	1.4228	0	0	0		FALSE	FALSE	TRUE	FALSE	FALSE	KO:K02259	pfam02628	COX15-CtaA	2507406914 MettrDRAFT_0866 cytochrome c oxidase assembly protein subunit 15 [Methylosinus trichosporium OB3b : MettrDRAFT_Contig106]		1	0	1	0	1	0	0	0	0	0	0	0
2507408852	1.27017	0	0	0		FALSE	FALSE	TRUE	FALSE	FALSE	KO:K06984	pfam00288	GHMP_kinases_N	2507408852 MettrDRAFT_2804 beta-RFAP synthase [Methylosinus trichosporium OB3b : MettrDRAFT_Contig106]		0	0	0	0	0	0	0	0	0	0	0	0
2507406207	1.23582	0	1.17442	0		TRUE	FALSE	FALSE	FALSE	FALSE	not found	pfam12849	PBP_like_2	2507406207 MettrDRAFT_0159 phosphate ABC transporter substrate-binding protein, PhoT family (TC 3.A.1.7.1) [Methylosinus trichosporium OB3b : MettrDRAFT_Contig106]		0	0	0	0	0	0	0	0	0	0	0	0
2507406781	1.14399	0	0	0		FALSE	FALSE	TRUE	FALSE	FALSE	not found	not found	not found	2507406781 MettrDRAFT_0733 hypothetical protein [Methylosinus trichosporium OB3b : MettrDRAFT_Contig106]		0	0	0	0	0	0	0	0	0	0	0	0
2507407232	1.04461	0	2.11937	0		TRUE	FALSE	FALSE	FALSE	FALSE	KO:K00855	pfam00485	PRK	2507407232 MettrDRAFT_1184 phosphoribulokinase [Methylosinus trichosporium OB3b : MettrDRAFT_Contig106]		0	1	0	1	0	0	0	0	0	0	0	0
2507409474	0.994989	0	0	0		FALSE	FALSE	TRUE	FALSE	FALSE	not found	pfam20243	MbnP	2507409474 MettrDRAFT_3426 Methanobactin biosynthesis cassette protein MbnP [Methylosinus trichosporium OB3b : MettrDRAFT_Contig106]		0	0	0	0	0	0	0	0	0	0	0	0
2507408034	0.956822	0	1.15737	0		TRUE	FALSE	FALSE	FALSE	FALSE	not found	pfam00497	SBP_bac_3	2507408034 MettrDRAFT_1986 quinoprotein dehydrogenase-associated probable ABC transporter substrate-binding protein [Methylosinus trichosporium OB3b : MettrDRAFT_Contig106]		0	0	0	0	0	0	0	0	0	0	0	0
2507407235	0.860894	0	1.09832	0		TRUE	FALSE	FALSE	FALSE	FALSE	not found	not found	not found	2507407235 MettrDRAFT_1187 hypothetical protein [Methylosinus trichosporium OB3b : MettrDRAFT_Contig106]		0	0	0	0	0	0	0	0	0	0	0	0
2507409162	0.815695	0	0	-1.70865		FALSE	TRUE	FALSE	FALSE	FALSE	not found	pfam03270	DUF269	2507409162 MettrDRAFT_3114 probable nitrogen fixation protein [Methylosinus trichosporium OB3b : MettrDRAFT_Contig106]		0	0	0	0	0	0	0	0	0	0	0	0
2507406572	0.662606	0	0	-0.614278		FALSE	TRUE	FALSE	FALSE	FALSE	KO:K02112	pfam02874	ATP-synt_ab_N	2507406572 MettrDRAFT_0524 F-type H+-transporting ATPase subunit beta [Methylosinus trichosporium OB3b : MettrDRAFT_Contig106]		0	0	0	0	0	0	0	0	0	0	0	0
2507407497	0.65177	0	0.768028	0		TRUE	FALSE	FALSE	FALSE	FALSE	not found	pfam00106	adh_short	2507407497 MettrDRAFT_1449 Short-chain dehydrogenase [Methylosinus trichosporium OB3b : MettrDRAFT_Contig106]		0	0	0	0	0	0	0	0	0	0	0	0
2507406787	0.485162	0	0	0		FALSE	FALSE	TRUE	FALSE	FALSE	KO:K01574	pfam06314	ADC	2507406787 MettrDRAFT_0739 acetoacetate decarboxylase [Methylosinus trichosporium OB3b : MettrDRAFT_Contig106]		0	0	0	0	0	0	0	0	0	0	0	0
2507408823	0	-0.546902	0	0		FALSE	FALSE	TRUE	FALSE	FALSE	KO:K02954	pfam00253	Ribosomal_S14	2507408823 MettrDRAFT_2775 small subunit ribosomal protein S14 [Methylosinus trichosporium OB3b : MettrDRAFT_Contig106]		0	0	0	0	0	0	0	0	0	0	0	0
2507410241	0	-0.569361	0	-2.64877		TRUE	FALSE	FALSE	FALSE	FALSE	KO:K06137	pfam03070	TENA_THI-4	2507410241 MettrDRAFT_4193 pyrroloquinoline-quinone synthase [Methylosinus trichosporium OB3b : MettrDRAFT_Contig106]		0	0	0	0	0	0	0	0	0	0	0	0
2507409512	0	-0.767598	0	-0.761716		TRUE	FALSE	FALSE	FALSE	FALSE	not found	not found	not found	2507409512 MettrDRAFT_3464 hypothetical protein [Methylosinus trichosporium OB3b : MettrDRAFT_Contig106]		0	0	0	0	0	0	0	0	0	0	0	0
2507407582	0	-0.768768	0	-2.23552		TRUE	FALSE	FALSE	FALSE	FALSE	KO:K00127	pfam01257	2Fe-2S_thioredx	2507407582 MettrDRAFT_1534 formate dehydrogenase subunit gamma [Methylosinus trichosporium OB3b : MettrDRAFT_Contig106]		0	1	0	1	0	1	0	0	0	0	0	0
2507406221	0	-0.801493	0	-2.66743		TRUE	FALSE	FALSE	FALSE	FALSE	not found	not found	not found	2507406221 MettrDRAFT_0173 hypothetical protein [Methylosinus trichosporium OB3b : MettrDRAFT_Contig106]		0	0	0	0	0	0	0	0	0	0	0	0
2507409674	0	-0.80301	0	0		FALSE	FALSE	TRUE	FALSE	FALSE	not found	not found	not found	2507409674 MettrDRAFT_3626 Predicted nucleic acid-binding protein, contains Zn-ribbon domain [Methylosinus trichosporium OB3b : MettrDRAFT_Contig106]		0	0	0	0	0	0	0	0	0	0	0	0
2507406051	0	-0.956657	0	0		FALSE	FALSE	TRUE	FALSE	FALSE	KO:K04755	pfam00111	Fer2	2507406051 MettrDRAFT_0003 ferredoxin, 2Fe-2S [Methylosinus trichosporium OB3b : MettrDRAFT_Contig106]		0	1	0	0	0	0	0	0	0	0	0	0
2507408228	0	-1.12354	0	-1.98045		TRUE	FALSE	FALSE	FALSE	FALSE	not found	not found	not found	2507408228 MettrDRAFT_2180 hypothetical protein [Methylosinus trichosporium OB3b : MettrDRAFT_Contig106]		0	0	0	0	0	0	0	0	0	0	0	0
2507407221	0	-1.13065	0	0		FALSE	FALSE	TRUE	FALSE	FALSE	KO:K23163	pfam13531	SBP_bac_11	2507407221 MettrDRAFT_1173 sulfate transport system substrate-binding protein [Methylosinus trichosporium OB3b : MettrDRAFT_Contig106]		0	0	0	0	0	0	0	0	1	1	0	0
2507407768	0	-1.19887	0	0		FALSE	FALSE	TRUE	FALSE	FALSE	KO:K02014	pfam07660	STN	2507407768 MettrDRAFT_1720 iron complex outermembrane recepter protein [Methylosinus trichosporium OB3b : MettrDRAFT_Contig106]		0	0	0	0	0	0	0	0	0	1	0	0
2507408019	0	-1.33287	0	-2.04752		TRUE	FALSE	FALSE	FALSE	FALSE	KO:K16257	pfam13519	VWA_2	2507408019 MettrDRAFT_1971 mxaC protein [Methylosinus trichosporium OB3b : MettrDRAFT_Contig106]		0	1	0	0	0	1	0	0	0	0	0	0
2507406402	0	-1.46548	0	-3.25074		TRUE	FALSE	FALSE	FALSE	FALSE	not found	pfam17172	GST_N_4	2507406402 MettrDRAFT_0354 Glutathione S-transferase, C-terminal domain [Methylosinus trichosporium OB3b : MettrDRAFT_Contig106]		0	0	0	0	0	0	0	0	0	0	0	0
2507406784	0	-1.79276	0	-2.36945		TRUE	FALSE	FALSE	FALSE	FALSE	KO:K01673	pfam00484	Pro_CA	2507406784 MettrDRAFT_0736 carbonic anhydrase [Methylosinus trichosporium OB3b : MettrDRAFT_Contig106]		0	0	0	0	0	0	0	0	0	0	0	0
2507408014	0	-1.99505	0	-1.98866		TRUE	FALSE	FALSE	FALSE	FALSE	KO:K07689	pfam00072	Response_reg	2507408014 MettrDRAFT_1966 two component transcriptional regulator, LuxR family [Methylosinus trichosporium OB3b : MettrDRAFT_Contig106]		0	0	0	0	1	0	0	0	0	0	0	0
2507408021	0	-2.07985	0	-3.0709		TRUE	FALSE	FALSE	FALSE	FALSE	not found	pfam01882	DUF58	2507408021 MettrDRAFT_1973 Uncharacterized conserved protein (some members contain a von Willebrand factor type A (vWA) domain) [Methylosinus trichosporium OB3b : MettrDRAFT_Contig106]		0	0	0	0	0	0	0	0	0	0	0	0
2507408841	0	-2.19037	0	0		FALSE	FALSE	TRUE	FALSE	FALSE	not found	not found	not found	2507408841 MettrDRAFT_2793 hypothetical protein [Methylosinus trichosporium OB3b : MettrDRAFT_Contig106]		0	0	0	0	0	0	0	0	0	0	0	0
2507408018	0	-2.87257	0	-3.48688		TRUE	FALSE	FALSE	FALSE	FALSE	KO:K16258	not found	not found	2507408018 MettrDRAFT_1970 mxaK protein [Methylosinus trichosporium OB3b : MettrDRAFT_Contig106]		0	1	0	0	0	1	0	0	0	0	0	0
2507408020	0	-3.02718	0	-4.11091		TRUE	FALSE	FALSE	FALSE	FALSE	KO:K16256	not found	not found	2507408020 MettrDRAFT_1972 mxaA protein [Methylosinus trichosporium OB3b : MettrDRAFT_Contig106]		0	1	0	0	0	1	0	0	0	0	0	0
2507406246	0	-3.16177	0	-1.91469		TRUE	FALSE	FALSE	FALSE	FALSE	KO:K02014	pfam07715	Plug	2507406246 MettrDRAFT_0198 iron complex outermembrane recepter protein [Methylosinus trichosporium OB3b : MettrDRAFT_Contig106]		0	0	0	0	0	0	0	0	0	1	0	0
2507407197	0	-3.57937	0	-3.34215		TRUE	FALSE	FALSE	FALSE	FALSE	not found	pfam00805	Pentapeptide	2507407197 MettrDRAFT_1149 Uncharacterized protein YjbI, contains pentapeptide repeats [Methylosinus trichosporium OB3b : MettrDRAFT_Contig106]		0	0	0	0	0	0	0	0	0	0	0	0
2507408026	0	-3.63295	0	-2.32309		TRUE	FALSE	FALSE	FALSE	FALSE	KO:K14028	pfam13360	PQQ_2	2507408026 MettrDRAFT_1978 mxaF methanol dehydrogenase (cytochrome) large subunit apoprotein [Methylosinus trichosporium OB3b : MettrDRAFT_Contig106]		1	1	0	1	0	1	0	0	0	0	0	0
2507407977	0	-3.82898	0	-1.66061		TRUE	FALSE	FALSE	FALSE	FALSE	KO:K16090	pfam07715	Plug	2507407977 MettrDRAFT_1929 catecholate siderophore receptor [Methylosinus trichosporium OB3b : MettrDRAFT_Contig106]		0	0	0	0	0	0	0	0	0	1	0	0
2507408023	0	-4.03949	0	-3.56392		TRUE	FALSE	FALSE	FALSE	FALSE	KO:K14029	pfam02315	MDH	2507408023 MettrDRAFT_1975 methanol dehydrogenase (cytochrome) small subunit [Methylosinus trichosporium OB3b : MettrDRAFT_Contig106]		1	1	0	1	0	1	0	0	0	0	0	0
2507408016	0	-5.30299	0	-5.83962		TRUE	FALSE	FALSE	FALSE	FALSE	KO:K16260	pfam10604	Polyketide_cyc2	2507408016 MettrDRAFT_1968 mxaD protein [Methylosinus trichosporium OB3b : MettrDRAFT_Contig106]		0	1	0	0	0	1	0	0	0	0	0	0
2507408025	0	-5.69605	0	-4.4003		TRUE	FALSE	FALSE	FALSE	FALSE	KO:K16254	pfam00497	SBP_bac_3	2507408025 MettrDRAFT_1977 mxaJ protein [Methylosinus trichosporium OB3b : MettrDRAFT_Contig106]		0	1	0	0	0	1	0	0	0	0	0	0
2507408024	0	-5.92471	0	-4.21868		TRUE	FALSE	FALSE	FALSE	FALSE	KO:K16255	pfam13442	Cytochrome_CBB3	2507408024 MettrDRAFT_1976 cytochrome cL apoprotein [Methylosinus trichosporium OB3b : MettrDRAFT_Contig106]		0	1	0	0	0	1	0	0	0	0	0	0
2507408022	0	-6.62286	0	-5.08158		TRUE	FALSE	FALSE	FALSE	FALSE	not found	pfam07726	AAA_3	2507408022 MettrDRAFT_1974 MoxR-like ATPase [Methylosinus trichosporium OB3b : MettrDRAFT_Contig106]		0	0	0	0	0	0	0	0	0	0	0	0
	0	0	0	0		FALSE	FALSE	FALSE	FALSE	TRUE	not found	not found	not found	not found		0	0	0	0	0	0	0	0	0	0	0	0
2507408958	0	0	6.48138	0		FALSE	FALSE	FALSE	TRUE	FALSE	not found	pfam13229	Beta_helix	2507408958 MettrDRAFT_2910 Right handed beta helix region [Methylosinus trichosporium OB3b : MettrDRAFT_Contig106]		0	0	0	0	0	0	0	0	0	0	0	0
2507407621	0	0	5.41013	0		FALSE	FALSE	FALSE	TRUE	FALSE	KO:K01649	pfam00682	HMGL-like	2507407621 MettrDRAFT_1573 2-isopropylmalate synthase [Methylosinus trichosporium OB3b : MettrDRAFT_Contig106]		1	0	0	0	0	0	0	0	0	0	0	0
2507406775	0	0	5.10305	0		FALSE	FALSE	FALSE	TRUE	FALSE	not found	pfam13229	Beta_helix	2507406775 MettrDRAFT_0727 Right handed beta helix region [Methylosinus trichosporium OB3b : MettrDRAFT_Contig106]		0	0	0	0	0	0	0	0	0	0	0	0
2507406456	0	0	4.98852	0		FALSE	FALSE	FALSE	TRUE	FALSE	not found	not found	not found	2507406456 MettrDRAFT_0408 hypothetical protein [Methylosinus trichosporium OB3b : MettrDRAFT_Contig106]		0	0	0	0	0	0	0	0	0	0	0	0
2507410095	0	0	4.93037	0		FALSE	FALSE	FALSE	TRUE	FALSE	KO:K05366	pfam00912	Transgly	2507410095 MettrDRAFT_4047 penicillin-binding protein 1A [Methylosinus trichosporium OB3b : MettrDRAFT_Contig106]		0	0	0	0	0	0	0	0	0	0	0	0
2507406405	0	0	4.69724	0		FALSE	FALSE	FALSE	TRUE	FALSE	not found	not found	not found	2507406405 MettrDRAFT_0357 hypothetical protein [Methylosinus trichosporium OB3b : MettrDRAFT_Contig106]		0	0	0	0	0	0	0	0	0	0	0	0
2507409183	0	0	4.64379	0		FALSE	FALSE	FALSE	TRUE	FALSE	KO:K02914	pfam00468	Ribosomal_L34	2507409183 MettrDRAFT_3135 rpmH LSU ribosomal protein L34P [Methylosinus trichosporium OB3b : MettrDRAFT_Contig106]		0	0	0	0	0	0	0	0	0	0	0	0
2507409194	0	0	4.52808	0		FALSE	FALSE	FALSE	TRUE	FALSE	not found	not found	not found	2507409194 MettrDRAFT_3146 hypothetical protein [Methylosinus trichosporium OB3b : MettrDRAFT_Contig106]		0	0	0	0	0	0	0	0	0	0	0	0
2507409018	0	0	4.46681	0		FALSE	FALSE	FALSE	TRUE	FALSE	not found	not found	not found	2507409018 MettrDRAFT_2970 hypothetical protein [Methylosinus trichosporium OB3b : MettrDRAFT_Contig106]		0	0	0	0	0	0	0	0	0	0	0	0
2507407656	0	0	4.1604	0		FALSE	FALSE	FALSE	TRUE	FALSE	KO:K02014	pfam07715	Plug	2507407656 MettrDRAFT_1608 iron complex outermembrane recepter protein [Methylosinus trichosporium OB3b : MettrDRAFT_Contig106]		0	0	0	0	0	0	0	0	0	1	0	0
2507408210	0	0	4.12278	0		FALSE	FALSE	FALSE	TRUE	FALSE	not found	pfam13229	Beta_helix	2507408210 MettrDRAFT_2162 Right handed beta helix region [Methylosinus trichosporium OB3b : MettrDRAFT_Contig106]		0	0	0	0	0	0	0	0	0	0	0	0
2507407588	0	0	3.81516	0		FALSE	FALSE	FALSE	TRUE	FALSE	KO:K09826	pfam01475	FUR	2507407588 MettrDRAFT_1540 Fur family transcriptional regulator, iron response regulator [Methylosinus trichosporium OB3b : MettrDRAFT_Contig106]		0	0	0	0	0	0	0	0	0	0	0	1
2507409648	0	0	3.81079	0		FALSE	FALSE	FALSE	TRUE	FALSE	not found	pfam03734	YkuD	2507409648 MettrDRAFT_3600 Lipoprotein-anchoring transpeptidase ErfK/SrfK [Methylosinus trichosporium OB3b : MettrDRAFT_Contig106]		0	0	0	0	0	0	0	0	0	0	0	0
2507406190	0	0	3.76872	0		FALSE	FALSE	FALSE	TRUE	FALSE	KO:K02014	pfam07660	STN	2507406190 MettrDRAFT_0142 iron complex outermembrane recepter protein [Methylosinus trichosporium OB3b : MettrDRAFT_Contig106]		0	0	0	0	0	0	0	0	0	1	0	0
2507408250	0	0	3.21451	0		FALSE	FALSE	FALSE	TRUE	FALSE	KO:K06884	pfam10685	KGG	2507408250 MettrDRAFT_2202 Stress-induced acidophilic repeat motif-containing protein [Methylosinus trichosporium OB3b : MettrDRAFT_Contig106]		0	0	0	0	0	0	0	0	0	0	0	0
2507406241	0	0	3.13486	0		FALSE	FALSE	FALSE	TRUE	FALSE	not found	pfam13116	DUF3971	2507406241 MettrDRAFT_0193 Protein of unknown function [Methylosinus trichosporium OB3b : MettrDRAFT_Contig106]		0	0	0	0	0	0	0	0	0	0	0	0
2507407421	0	0	3.1112	0		FALSE	FALSE	FALSE	TRUE	FALSE	KO:K21470	pfam01471	PG_binding_1	2507407421 MettrDRAFT_1373 Uncharacterized protein conserved in bacteria [Methylosinus trichosporium OB3b : MettrDRAFT_Contig106]		0	0	0	0	0	0	0	0	0	0	0	0
2507410372	0	0	2.95475	0		FALSE	FALSE	FALSE	TRUE	FALSE	not found	pfam00550	PP-binding	2507410372 MettrDRAFT_4325 Ketoacyl-synthetase C-terminal extension [Methylosinus trichosporium OB3b : MettrDRAFT_Contig105]		0	0	0	0	0	0	0	0	0	0	0	0
2507409128	0	0	2.91289	0		FALSE	FALSE	FALSE	TRUE	FALSE	KO:K26392	pfam01145	Band_7	2507409128 MettrDRAFT_3080 Regulator of protease activity HflC, stomatin/prohibitin superfamily [Methylosinus trichosporium OB3b : MettrDRAFT_Contig106]		0	0	0	0	0	0	0	0	0	1	0	0
2507408372	0	0	2.731	0		FALSE	FALSE	FALSE	TRUE	FALSE	not found	pfam10636	hemP	2507408372 MettrDRAFT_2324 Hemin uptake protein HemP [Methylosinus trichosporium OB3b : MettrDRAFT_Contig106]		0	0	0	0	0	0	0	0	0	0	0	0
2507409695	0	0	2.72971	0		FALSE	FALSE	FALSE	TRUE	FALSE	KO:K13896	pfam00005	ABC_tran	2507409695 MettrDRAFT_3647 microcin C transport system ATP-binding protein [Methylosinus trichosporium OB3b : MettrDRAFT_Contig106]		0	0	0	0	0	0	0	0	1	1	0	0
2507406310	0	0	2.43369	0		FALSE	FALSE	FALSE	TRUE	FALSE	KO:K04090	pfam01558	POR	2507406310 MettrDRAFT_0262 indolepyruvate ferredoxin oxidoreductase [Methylosinus trichosporium OB3b : MettrDRAFT_Contig106]		0	0	0	0	0	0	0	0	0	0	0	0
2507408892	0	0	2.364	0		FALSE	FALSE	FALSE	TRUE	FALSE	not found	not found	not found	2507408892 MettrDRAFT_2844 hypothetical protein [Methylosinus trichosporium OB3b : MettrDRAFT_Contig106]		0	0	0	0	0	0	0	0	0	0	0	0
2507407218	0	0	2.33613	0		FALSE	FALSE	FALSE	TRUE	FALSE	KO:K02045	pfam00005	ABC_tran	2507407218 MettrDRAFT_1170 sulfate transport system ATP-binding protein [Methylosinus trichosporium OB3b : MettrDRAFT_Contig106]		0	0	0	0	0	0	0	0	1	1	0	0
2507407670	0	0	2.04756	0		FALSE	FALSE	FALSE	TRUE	FALSE	KO:K02035	pfam00496	SBP_bac_5	2507407670 MettrDRAFT_1622 peptide/nickel transport system substrate-binding protein [Methylosinus trichosporium OB3b : MettrDRAFT_Contig106]		0	0	0	0	0	0	1	0	0	1	0	0
2507408447	0	0	2.04507	0		FALSE	FALSE	FALSE	TRUE	FALSE	KO:K16165	pfam01557	FAA_hydrolase	2507408447 MettrDRAFT_2399 fumarylpyruvate hydrolase [Methylosinus trichosporium OB3b : MettrDRAFT_Contig106]		0	1	0	0	0	0	0	0	0	0	0	0
2507408554	0	0	2.01668	0		FALSE	FALSE	FALSE	TRUE	FALSE	not found	pfam09361	Phasin_2	2507408554 MettrDRAFT_2506 Phasin protein [Methylosinus trichosporium OB3b : MettrDRAFT_Contig106]		0	0	0	0	0	0	0	0	0	0	0	0
2507410133	0	0	1.99213	0		FALSE	FALSE	FALSE	TRUE	FALSE	not found	not found	not found	2507410133 MettrDRAFT_4085 hypothetical protein [Methylosinus trichosporium OB3b : MettrDRAFT_Contig106]		0	0	0	0	0	0	0	0	0	0	0	0
2507408917	0	0	1.9597	0		FALSE	FALSE	FALSE	TRUE	FALSE	KO:K06217	pfam02562	PhoH	2507408917 MettrDRAFT_2869 phosphate starvation-inducible protein PhoH [Methylosinus trichosporium OB3b : MettrDRAFT_Contig106]		0	0	0	0	0	0	0	0	0	0	0	0
2507406588	0	0	1.95558	0		FALSE	FALSE	FALSE	TRUE	FALSE	not found	not found	not found	2507406588 MettrDRAFT_0540 Haem-degrading [Methylosinus trichosporium OB3b : MettrDRAFT_Contig106]		0	0	0	0	0	0	0	0	0	0	0	0
2507409462	0	0	1.87622	0		FALSE	FALSE	FALSE	TRUE	FALSE	not found	pfam01965	DJ-1_PfpI	2507409462 MettrDRAFT_3414 Transcriptional regulator GlxA family, contains an amidase domain and an AraC-type DNA-binding HTH domain [Methylosinus trichosporium OB3b : MettrDRAFT_Contig106]		0	0	0	0	0	0	0	0	0	0	0	0
2507409881	0	0	1.8741	0		FALSE	FALSE	FALSE	TRUE	FALSE	KO:K00525	pfam08471	Ribonuc_red_2_N	2507409881 MettrDRAFT_3833 ribonucleoside-diphosphate reductase class II [Methylosinus trichosporium OB3b : MettrDRAFT_Contig106]		0	0	0	0	0	0	0	0	0	0	0	0
2507408550	0	0	1.7943	0		FALSE	FALSE	FALSE	TRUE	FALSE	KO:K05366	pfam00912	Transgly	2507408550 MettrDRAFT_2502 penicillin-binding protein 1A [Methylosinus trichosporium OB3b : MettrDRAFT_Contig106]		0	0	0	0	0	0	0	0	0	0	0	0
2507408857;2507406431	0	0	1.78795	0		FALSE	FALSE	FALSE	TRUE	FALSE	KO:K10944	pfam02461	AMO	2507408857 MettrDRAFT_2809 methane/ammonia monooxygenase subunit A [Methylosinus trichosporium OB3b : MettrDRAFT_Contig106];2507406431 MettrDRAFT_0383 methane/ammonia monooxygenase subunit A [Methylosinus trichosporium OB3b : MettrDRAFT_Contig106]		0	1	0	1	0	1	0	0	0	0	0	0
2507406318	0	0	1.75607	0		FALSE	FALSE	FALSE	TRUE	FALSE	KO:K18139	pfam02321	OEP	2507406318 MettrDRAFT_0270 efflux transporter, outer membrane factor (OMF) lipoprotein, NodT family [Methylosinus trichosporium OB3b : MettrDRAFT_Contig106]		0	0	0	0	0	0	1	0	0	1	0	0
2507406800	0	0	1.68025	0		FALSE	FALSE	FALSE	TRUE	FALSE	KO:K03701	pfam17760	UvrA_inter	2507406800 MettrDRAFT_0752 excinuclease ABC subunit A [Methylosinus trichosporium OB3b : MettrDRAFT_Contig106]		0	0	0	0	0	0	0	0	0	0	0	0
2507410050	0	0	1.62624	0		FALSE	FALSE	FALSE	TRUE	FALSE	KO:K02014	pfam07715	Plug	2507410050 MettrDRAFT_4002 iron complex outermembrane recepter protein [Methylosinus trichosporium OB3b : MettrDRAFT_Contig106]		0	0	0	0	0	0	0	0	0	1	0	0
2507409486	0	0	1.60546	0		FALSE	FALSE	FALSE	TRUE	FALSE	KO:K01153	pfam04851	ResIII	2507409486 MettrDRAFT_3438 type I restriction enzyme, R subunit [Methylosinus trichosporium OB3b : MettrDRAFT_Contig106]		0	0	0	0	0	0	0	0	0	0	0	0
2507409001	0	0	1.55959	0		FALSE	FALSE	FALSE	TRUE	FALSE	KO:K02621	pfam00521	DNA_topoisoIV	2507409001 MettrDRAFT_2953 topoisomerase-4 subunit A [Methylosinus trichosporium OB3b : MettrDRAFT_Contig106]		0	0	0	0	0	0	0	0	0	0	0	0
2507409975	0	0	1.53622	0		FALSE	FALSE	FALSE	TRUE	FALSE	KO:K01991	pfam02563	Poly_export	2507409975 MettrDRAFT_3927 polysaccharide export outer membrane protein [Methylosinus trichosporium OB3b : MettrDRAFT_Contig106]		0	0	0	0	1	0	0	0	0	1	0	0
2507407820	0	0	1.52968	0		FALSE	FALSE	FALSE	TRUE	FALSE	not found	not found	not found	2507407820 MettrDRAFT_1772 Gloeo_Verruco repeat-containing protein [Methylosinus trichosporium OB3b : MettrDRAFT_Contig106]		0	0	0	0	0	0	0	0	0	0	0	0
2507410064	0	0	1.47923	0		FALSE	FALSE	FALSE	TRUE	FALSE	KO:K09019	pfam00881	Nitroreductase	2507410064 MettrDRAFT_4016 3-hydroxypropanoate dehydrogenase [Methylosinus trichosporium OB3b : MettrDRAFT_Contig106]		0	0	0	0	0	0	0	0	0	0	0	0
2507406818	0	0	1.45935	0		FALSE	FALSE	FALSE	TRUE	FALSE	KO:K03809	pfam03358	FMN_red	2507406818 MettrDRAFT_0770 Multimeric flavodoxin WrbA [Methylosinus trichosporium OB3b : MettrDRAFT_Contig106]		1	0	1	0	0	0	0	0	0	0	0	0
2507408106	0	0	1.41539	0		FALSE	FALSE	FALSE	TRUE	FALSE	not found	pfam07087	DUF1353	2507408106 MettrDRAFT_2058 Protein of unknown function (DUF1353) [Methylosinus trichosporium OB3b : MettrDRAFT_Contig106]		0	0	0	0	0	0	0	0	0	0	0	0
2507409928	0	0	1.36079	0		FALSE	FALSE	FALSE	TRUE	FALSE	not found	not found	not found	2507409928 MettrDRAFT_3880 hypothetical protein [Methylosinus trichosporium OB3b : MettrDRAFT_Contig106]		0	0	0	0	0	0	0	0	0	0	0	0
2507408371	0	0	1.35162	0		FALSE	FALSE	FALSE	TRUE	FALSE	KO:K25132	pfam01497	Peripla_BP_2	2507408371 MettrDRAFT_2323 iron complex transport system substrate-binding protein [Methylosinus trichosporium OB3b : MettrDRAFT_Contig106]		0	0	0	0	0	0	0	0	0	1	0	0
2507408373	0	0	1.30072	0		FALSE	FALSE	FALSE	TRUE	FALSE	KO:K16087	pfam07715	Plug	2507408373 MettrDRAFT_2325 hemoglobin/transferrin/lactoferrin receptor protein [Methylosinus trichosporium OB3b : MettrDRAFT_Contig106]		0	0	0	0	0	0	0	0	0	1	0	0
2507409057	0	0	1.29066	0		FALSE	FALSE	FALSE	TRUE	FALSE	KO:K01662	pfam13292	DXP_synthase_N	2507409057 MettrDRAFT_3009 1-deoxy-D-xylulose-5-phosphate synthase [Methylosinus trichosporium OB3b : MettrDRAFT_Contig106]		1	0	0	0	0	0	0	0	0	0	0	0
2507406534	0	0	1.2803	0		FALSE	FALSE	FALSE	TRUE	FALSE	KO:K03641	pfam04052	TolB_N	2507406534 MettrDRAFT_0486 TolB protein [Methylosinus trichosporium OB3b : MettrDRAFT_Contig106]		0	0	0	0	0	0	0	0	0	1	0	0
2507410303	0	0	1.25665	0		FALSE	FALSE	FALSE	TRUE	FALSE	KO:K02014	pfam07715	Plug	2507410303 MettrDRAFT_4256 iron complex outermembrane recepter protein [Methylosinus trichosporium OB3b : MettrDRAFT_Contig105]		0	0	0	0	0	0	0	0	0	1	0	0
2507409908	0	0	1.22561	0		FALSE	FALSE	FALSE	TRUE	FALSE	KO:K01262	pfam01321	Creatinase_N	2507409908 MettrDRAFT_3860 Xaa-Pro aminopeptidase [Methylosinus trichosporium OB3b : MettrDRAFT_Contig106]		0	0	0	0	0	0	0	0	0	0	0	0
2507410269	0	0	1.21708	0		FALSE	FALSE	FALSE	TRUE	FALSE	KO:K03640	pfam00691	OmpA	2507410269 MettrDRAFT_4221 peptidoglycan-associated lipoprotein [Methylosinus trichosporium OB3b : MettrDRAFT_Contig106]		0	0	0	0	0	0	0	0	0	1	0	0
2507407753	0	0	1.20359	0		FALSE	FALSE	FALSE	TRUE	FALSE	KO:K06915	pfam05872	HerA_C	2507407753 MettrDRAFT_1705 hypothetical protein [Methylosinus trichosporium OB3b : MettrDRAFT_Contig106]		0	0	0	0	0	0	0	0	0	0	0	0
2507406803	0	0	1.19391	0		FALSE	FALSE	FALSE	TRUE	FALSE	KO:K03694	pfam02861	Clp_N	2507406803 MettrDRAFT_0755 ATP-dependent Clp protease ATP-binding subunit ClpA [Methylosinus trichosporium OB3b : MettrDRAFT_Contig106]		0	0	0	0	0	0	0	0	0	0	1	0
2507407282	0	0	1.18952	0		FALSE	FALSE	FALSE	TRUE	FALSE	not found	pfam00082	Peptidase_S8	2507407282 MettrDRAFT_1234 Serine protease, subtilisin family [Methylosinus trichosporium OB3b : MettrDRAFT_Contig106]		0	0	0	0	0	0	0	0	0	0	0	0
2507407554	0	0	1.1886	0		FALSE	FALSE	FALSE	TRUE	FALSE	not found	not found	not found	2507407554 MettrDRAFT_1506 ELWxxDGT repeat-containing protein [Methylosinus trichosporium OB3b : MettrDRAFT_Contig106]		0	0	0	0	0	0	0	0	0	0	0	0
2507410298	0	0	1.17178	0		FALSE	FALSE	FALSE	TRUE	FALSE	KO:K02014	pfam07660	STN	2507410298 MettrDRAFT_4251 iron complex outermembrane recepter protein [Methylosinus trichosporium OB3b : MettrDRAFT_Contig105]		0	0	0	0	0	0	0	0	0	1	0	0
2507410229	0	0	1.16919	0		FALSE	FALSE	FALSE	TRUE	FALSE	KO:K07336	pfam13640	2OG-FeII_Oxy_3	2507410229 MettrDRAFT_4181 PKHD-type hydroxylase [Methylosinus trichosporium OB3b : MettrDRAFT_Contig106]		0	0	0	0	0	0	0	0	0	0	0	0
2507410230	0	0	1.14389	0		FALSE	FALSE	FALSE	TRUE	FALSE	KO:K03561	pfam01618	MotA_ExbB	2507410230 MettrDRAFT_4182 biopolymer transport protein ExbB [Methylosinus trichosporium OB3b : MettrDRAFT_Contig106]		0	0	0	0	0	0	0	0	0	1	0	0
2507406855	0	0	1.14303	0		FALSE	FALSE	FALSE	TRUE	FALSE	KO:K02959	pfam00886	Ribosomal_S16	2507406855 MettrDRAFT_0807 small subunit ribosomal protein S16 [Methylosinus trichosporium OB3b : MettrDRAFT_Contig106]		0	0	0	0	0	0	0	0	0	0	0	0
2507406582	0	0	1.11686	0		FALSE	FALSE	FALSE	TRUE	FALSE	KO:K07277	pfam07244	POTRA	2507406582 MettrDRAFT_0534 Beta-barrel assembly machine subunit BamA [Methylosinus trichosporium OB3b : MettrDRAFT_Contig106]		0	0	0	0	0	0	0	0	0	1	0	0
2507409588	0	0	1.09626	0		FALSE	FALSE	FALSE	TRUE	FALSE	KO:K00820	pfam13522	GATase_6	2507409588 MettrDRAFT_3540 glucosamine--fructose-6-phosphate aminotransferase (isomerizing) [Methylosinus trichosporium OB3b : MettrDRAFT_Contig106]		0	0	0	0	0	0	0	0	0	0	0	0
2507407117	0	0	1.09029	0		FALSE	FALSE	FALSE	TRUE	FALSE	KO:K03561	pfam01618	MotA_ExbB	2507407117 MettrDRAFT_1069 Biopolymer transport protein ExbB/TolQ [Methylosinus trichosporium OB3b : MettrDRAFT_Contig106]		0	0	0	0	0	0	0	0	0	1	0	0
2507407567	0	0	1.0853	0		FALSE	FALSE	FALSE	TRUE	FALSE	not found	not found	not found	2507407567 MettrDRAFT_1519 hypothetical protein [Methylosinus trichosporium OB3b : MettrDRAFT_Contig106]		0	0	0	0	0	0	0	0	0	0	0	0
2507406615	0	0	1.05941	0		FALSE	FALSE	FALSE	TRUE	FALSE	KO:K02111	pfam02874	ATP-synt_ab_N	2507406615 MettrDRAFT_0567 atpA ATP synthase F1 subcomplex alpha subunit [Methylosinus trichosporium OB3b : MettrDRAFT_Contig106]		0	0	0	0	0	0	0	0	0	0	0	0
2507408799	0	0	1.02809	0		FALSE	FALSE	FALSE	TRUE	FALSE	not found	not found	not found	2507408799 MettrDRAFT_2751 hypothetical protein [Methylosinus trichosporium OB3b : MettrDRAFT_Contig106]		0	0	0	0	0	0	0	0	0	0	0	0
2507409524	0	0	1.02085	0		FALSE	FALSE	FALSE	TRUE	FALSE	KO:K08678	pfam01370	Epimerase	2507409524 MettrDRAFT_3476 UDP-glucuronate decarboxylase [Methylosinus trichosporium OB3b : MettrDRAFT_Contig106]		0	0	0	0	0	0	0	0	0	0	0	0
2507407113	0	0	1.01087	0		FALSE	FALSE	FALSE	TRUE	FALSE	not found	not found	not found	2507407113 MettrDRAFT_1065 hypothetical protein [Methylosinus trichosporium OB3b : MettrDRAFT_Contig106]		0	0	0	0	0	0	0	0	0	0	0	0
2507406583	0	0	1.00649	0		FALSE	FALSE	FALSE	TRUE	FALSE	KO:K11749	pfam02163	Peptidase_M50	2507406583 MettrDRAFT_0535 regulator of sigma E protease [Methylosinus trichosporium OB3b : MettrDRAFT_Contig106]		0	0	0	0	0	0	0	0	0	0	0	0
2507408234	0	0	1.00086	0		FALSE	FALSE	FALSE	TRUE	FALSE	not found	pfam07995	GSDH	2507408234 MettrDRAFT_2186 Glucose/arabinose dehydrogenase, beta-propeller fold [Methylosinus trichosporium OB3b : MettrDRAFT_Contig106]		0	0	0	0	0	0	0	0	0	0	0	0
2507406613	0	0	0.991669	0		FALSE	FALSE	FALSE	TRUE	FALSE	KO:K02112	pfam02874	ATP-synt_ab_N	2507406613 MettrDRAFT_0565 atpD F-type H+-transporting ATPase subunit beta [Methylosinus trichosporium OB3b : MettrDRAFT_Contig106]		0	0	0	0	0	0	0	0	0	0	0	0
2507406287	0	0	0.988978	0		FALSE	FALSE	FALSE	TRUE	FALSE	KO:K02014	pfam07715	Plug	2507406287 MettrDRAFT_0239 iron complex outermembrane recepter protein [Methylosinus trichosporium OB3b : MettrDRAFT_Contig106]		0	0	0	0	0	0	0	0	0	1	0	0
2507408858;2507406430	0	0	0.964846	0		FALSE	FALSE	FALSE	TRUE	FALSE	KO:K10945	pfam04744	Monooxygenase_B	2507408858 MettrDRAFT_2810 methane/ammonia monooxygenase subunit B [Methylosinus trichosporium OB3b : MettrDRAFT_Contig106];2507406430 MettrDRAFT_0382 methane/ammonia monooxygenase subunit B [Methylosinus trichosporium OB3b : MettrDRAFT_Contig106]		0	1	0	1	0	1	0	0	0	0	0	0
2507406133	0	0	0.958941	0		FALSE	FALSE	FALSE	TRUE	FALSE	KO:K04771	pfam13365	Trypsin_2	2507406133 MettrDRAFT_0085 serine protease Do [Methylosinus trichosporium OB3b : MettrDRAFT_Contig106]		0	0	0	0	1	0	0	0	0	0	1	0
2507406793	0	0	0.944296	0		FALSE	FALSE	FALSE	TRUE	FALSE	KO:K01915	pfam03951	Gln-synt_N	2507406793 MettrDRAFT_0745 glutamine synthetase [Methylosinus trichosporium OB3b : MettrDRAFT_Contig106]		1	1	0	0	1	0	0	0	0	0	0	0
2507406725	0	0	0.941297	0		FALSE	FALSE	FALSE	TRUE	FALSE	not found	pfam08241	Methyltransf_11	2507406725 MettrDRAFT_0677 Methylase involved in ubiquinone/menaquinone biosynthesis [Methylosinus trichosporium OB3b : MettrDRAFT_Contig106]		0	0	0	0	0	0	0	0	0	0	0	0
2507408586	0	0	0.941055	0		FALSE	FALSE	FALSE	TRUE	FALSE	KO:K05805	pfam05981	CreA	2507408586 MettrDRAFT_2538 CreA protein [Methylosinus trichosporium OB3b : MettrDRAFT_Contig106]		0	0	0	0	0	0	0	0	0	0	0	0
2507409901	0	0	0.939905	0		FALSE	FALSE	FALSE	TRUE	FALSE	KO:K04744	pfam04453	LptD	2507409901 MettrDRAFT_3853 LPS-assembly protein [Methylosinus trichosporium OB3b : MettrDRAFT_Contig106]		0	0	0	0	0	0	0	0	0	1	0	0
2507406381	0	0	0.926742	0		FALSE	FALSE	FALSE	TRUE	FALSE	KO:K13587	pfam08448	PAS_4	2507406381 MettrDRAFT_0333 two-component system, cell cycle sensor histidine kinase and response regulator CckA [Methylosinus trichosporium OB3b : MettrDRAFT_Contig106]		0	0	0	0	1	0	0	0	0	0	0	0
2507408874	0	0	0.896582	0		FALSE	FALSE	FALSE	TRUE	FALSE	KO:K02005	pfam13437	HlyD_3	2507408874 MettrDRAFT_2826 RND family efflux transporter, MFP subunit [Methylosinus trichosporium OB3b : MettrDRAFT_Contig106]		0	0	0	0	0	0	0	0	0	0	0	0
2507406904	0	0	0.895292	0		FALSE	FALSE	FALSE	TRUE	FALSE	KO:K02471	pfam06472	ABC_membrane_2	2507406904 MettrDRAFT_0856 putative ATP-binding cassette transporter [Methylosinus trichosporium OB3b : MettrDRAFT_Contig106]		0	0	0	0	0	0	0	0	1	1	0	0
2507409464	0	0	0.892668	0		FALSE	FALSE	FALSE	TRUE	FALSE	KO:K02014	pfam07715	Plug	2507409464 MettrDRAFT_3416 iron complex outermembrane recepter protein [Methylosinus trichosporium OB3b : MettrDRAFT_Contig106]		0	0	0	0	0	0	0	0	0	1	0	0
2507410075	0	0	0.879266	0		FALSE	FALSE	FALSE	TRUE	FALSE	KO:K05788	pfam00216	Bac_DNA_binding	2507410075 MettrDRAFT_4027 integration host factor subunit beta [Methylosinus trichosporium OB3b : MettrDRAFT_Contig106]		0	0	0	0	0	0	0	0	0	0	0	0
2507407133	0	0	0.85708	0		FALSE	FALSE	FALSE	TRUE	FALSE	not found	pfam13432	TPR_16	2507407133 MettrDRAFT_1085 Flp pilus assembly protein TadD, contains TPR repeats [Methylosinus trichosporium OB3b : MettrDRAFT_Contig106]		0	0	0	0	0	0	0	0	0	0	0	0
2507406895	0	0	0.856162	0		FALSE	FALSE	FALSE	TRUE	FALSE	KO:K14447	pfam01642	MM_CoA_mutase	2507406895 MettrDRAFT_0847 (2R)-ethylmalonyl-CoA mutase [Methylosinus trichosporium OB3b : MettrDRAFT_Contig106]		0	1	0	1	0	0	0	0	0	0	0	0
2507407474	0	0	0.854136	0		FALSE	FALSE	FALSE	TRUE	FALSE	not found	pfam02321	OEP	2507407474 MettrDRAFT_1426 efflux transporter, outer membrane factor (OMF) lipoprotein, NodT family [Methylosinus trichosporium OB3b : MettrDRAFT_Contig106]		0	0	0	0	0	0	0	0	0	0	0	0
2507406873	0	0	0.852883	0		FALSE	FALSE	FALSE	TRUE	FALSE	not found	pfam13463	HTH_27	2507406873 MettrDRAFT_0825 DNA-binding transcriptional regulator, MarR family [Methylosinus trichosporium OB3b : MettrDRAFT_Contig106]		0	0	0	0	0	0	0	0	0	0	0	0
2507406135	0	0	0.852292	0		FALSE	FALSE	FALSE	TRUE	FALSE	KO:K04088	pfam12221	HflK_N	2507406135 MettrDRAFT_0087 membrane protease subunit HflK [Methylosinus trichosporium OB3b : MettrDRAFT_Contig106]		0	0	0	0	0	0	0	0	0	0	0	0
2507408830	0	0	0.838614	0		FALSE	FALSE	FALSE	TRUE	FALSE	KO:K03076	pfam00344	SecY	2507408830 MettrDRAFT_2782 protein translocase subunit secY/sec61 alpha [Methylosinus trichosporium OB3b : MettrDRAFT_Contig106]		0	0	0	0	0	0	1	0	0	0	0	0
2507408291	0	0	0.837777	0		FALSE	FALSE	FALSE	TRUE	FALSE	KO:K00325	pfam02233	PNTB	2507408291 MettrDRAFT_2243 NAD(P) transhydrogenase subunit beta [Methylosinus trichosporium OB3b : MettrDRAFT_Contig106]		0	0	0	0	0	0	0	0	0	0	0	0
2507409635	0	0	0.825951	0		FALSE	FALSE	FALSE	TRUE	FALSE	KO:K00600	pfam00464	SHMT	2507409635 MettrDRAFT_3587 glyA serine hydroxymethyltransferase [Methylosinus trichosporium OB3b : MettrDRAFT_Contig106]		1	1	1	1	0	1	0	1	0	0	0	0
2507408476	0	0	0.818432	0		FALSE	FALSE	FALSE	TRUE	FALSE	KO:K25884	pfam05443	ROS_MUCR	2507408476 MettrDRAFT_2428 transcriptional regulator, MucR family [Methylosinus trichosporium OB3b : MettrDRAFT_Contig106]		0	0	0	0	0	0	0	0	0	0	0	1
2507407281	0	0	0.801105	0		FALSE	FALSE	FALSE	TRUE	FALSE	KO:K14645	pfam00082	Peptidase_S8	2507407281 MettrDRAFT_1233 Subtilisin-like serine proteases [Methylosinus trichosporium OB3b : MettrDRAFT_Contig106]		0	0	0	0	0	0	1	0	0	0	1	0
2507408420	0	0	0.788912	0		FALSE	FALSE	FALSE	TRUE	FALSE	KO:K03744	pfam04011	LemA	2507408420 MettrDRAFT_2372 LemA protein [Methylosinus trichosporium OB3b : MettrDRAFT_Contig106]		0	0	0	0	0	0	0	0	0	0	0	0
2507406717	0	0	0.765931	0		FALSE	FALSE	FALSE	TRUE	FALSE	KO:K00962	pfam01138	RNase_PH	2507406717 MettrDRAFT_0669 pnp polyribonucleotide nucleotidyltransferase [Methylosinus trichosporium OB3b : MettrDRAFT_Contig106]		0	0	0	0	0	0	0	0	0	0	0	0
2507408573	0	0	0.756777	0		FALSE	FALSE	FALSE	TRUE	FALSE	not found	pfam00873	ACR_tran	2507408573 MettrDRAFT_2525 hydrophobe/amphiphile efflux-1 (HAE1) family protein [Methylosinus trichosporium OB3b : MettrDRAFT_Contig106]		0	0	0	0	0	0	0	0	0	0	0	0
2507407121	0	0	0.742791	0		FALSE	FALSE	FALSE	TRUE	FALSE	KO:K04077	pfam00118	Cpn60_TCP1	2507407121 MettrDRAFT_1073 chaperonin GroEL [Methylosinus trichosporium OB3b : MettrDRAFT_Contig106]		0	0	0	0	0	0	0	0	0	0	1	0
2507407476	0	0	0.737783	0		FALSE	FALSE	FALSE	TRUE	FALSE	KO:K18138	pfam00873	ACR_tran	2507407476 MettrDRAFT_1428 multidrug efflux pump [Methylosinus trichosporium OB3b : MettrDRAFT_Contig106]		0	0	0	0	0	0	0	0	0	1	0	0
2507407661	0	0	0.737123	0		FALSE	FALSE	FALSE	TRUE	FALSE	KO:K07685	pfam00072	Response_reg	2507407661 MettrDRAFT_1613 two component transcriptional regulator, LuxR family [Methylosinus trichosporium OB3b : MettrDRAFT_Contig106]		0	0	0	0	1	0	0	0	0	0	0	0
2507410227	0	0	0.729555	0		FALSE	FALSE	FALSE	TRUE	FALSE	KO:K16090	pfam07715	Plug	2507410227 MettrDRAFT_4179 catecholate siderophore receptor [Methylosinus trichosporium OB3b : MettrDRAFT_Contig106]		0	0	0	0	0	0	0	0	0	1	0	0
2507409532	0	0	0.717932	0		FALSE	FALSE	FALSE	TRUE	FALSE	KO:K00382	pfam07992	Pyr_redox_2	2507409532 MettrDRAFT_3484 dihydrolipoamide dehydrogenase [Methylosinus trichosporium OB3b : MettrDRAFT_Contig106]		1	1	1	1	0	0	0	1	0	0	0	0
2507409898	0	0	0.712825	0		FALSE	FALSE	FALSE	TRUE	FALSE	KO:K01255	pfam02789	Peptidase_M17_N	2507409898 MettrDRAFT_3850 leucyl aminopeptidase [Methylosinus trichosporium OB3b : MettrDRAFT_Contig106]		0	0	0	0	0	0	0	0	0	0	0	0
2507407564	0	0	0.711417	0		FALSE	FALSE	FALSE	TRUE	FALSE	KO:K01711	pfam16363	GDP_Man_Dehyd	2507407564 MettrDRAFT_1516 GDPmannose 4,6-dehydratase [Methylosinus trichosporium OB3b : MettrDRAFT_Contig106]		0	0	0	0	0	0	0	0	0	0	0	0
2507406151	0	0	0.666494	0		FALSE	FALSE	FALSE	TRUE	FALSE	KO:K03704	pfam00313	CSD	2507406151 MettrDRAFT_0103 cold shock protein (beta-ribbon, CspA family) [Methylosinus trichosporium OB3b : MettrDRAFT_Contig106]		0	0	0	0	0	0	0	0	0	0	0	0
2507406766	0	0	0.661547	0		FALSE	FALSE	FALSE	TRUE	FALSE	KO:K01965	pfam00289	Biotin_carb_N	2507406766 MettrDRAFT_0718 propionyl-CoA carboxylase alpha chain [Methylosinus trichosporium OB3b : MettrDRAFT_Contig106]		1	1	0	1	0	0	0	0	0	0	0	0
2507408345	0	0	0.660676	0		FALSE	FALSE	FALSE	TRUE	FALSE	KO:K03071	pfam02556	SecB	2507408345 MettrDRAFT_2297 preprotein translocase subunit SecB [Methylosinus trichosporium OB3b : MettrDRAFT_Contig106]		0	0	0	0	0	0	1	0	0	0	1	0
2507406446	0	0	0.656712	0		FALSE	FALSE	FALSE	TRUE	FALSE	KO:K00873	pfam00224	PK	2507406446 MettrDRAFT_0398 pyruvate kinase [Methylosinus trichosporium OB3b : MettrDRAFT_Contig106]		1	1	0	1	0	0	0	0	0	0	0	0
2507408204	0	0	0.654094	0		FALSE	FALSE	FALSE	TRUE	FALSE	KO:K01499	pfam02289	MCH	2507408204 MettrDRAFT_2156 methenyltetrahydromethanopterin cyclohydrolase [Methylosinus trichosporium OB3b : MettrDRAFT_Contig106]		0	1	0	1	0	1	0	0	0	0	0	0
2507406825	0	0	0.651144	0		FALSE	FALSE	FALSE	TRUE	FALSE	KO:K01465	pfam01979	Amidohydro_1	2507406825 MettrDRAFT_0777 dihydroorotase [Methylosinus trichosporium OB3b : MettrDRAFT_Contig106]		0	0	1	0	0	0	0	0	0	0	0	0
2507408458	0	0	0.620325	0		FALSE	FALSE	FALSE	TRUE	FALSE	KO:K08691	pfam03328	HpcH_HpaI	2507408458 MettrDRAFT_2410 beta-methylmalyl-CoA/L-malyl-CoA lyase [Methylosinus trichosporium OB3b : MettrDRAFT_Contig106]		0	1	0	1	0	1	0	0	0	0	0	0
2507408875	0	0	0.620155	0		FALSE	FALSE	FALSE	TRUE	FALSE	KO:K07289	pfam13502	AsmA_2	2507408875 MettrDRAFT_2827 Uncharacterized protein involved in outer membrane biogenesis [Methylosinus trichosporium OB3b : MettrDRAFT_Contig106]		0	0	0	0	0	0	0	0	0	0	0	0
2507407454	0	0	0.613222	0		FALSE	FALSE	FALSE	TRUE	FALSE	KO:K03046	pfam04997	RNA_pol_Rpb1_1	2507407454 MettrDRAFT_1406 rpoBC DNA-directed RNA polymerase subunit beta [Methylosinus trichosporium OB3b : MettrDRAFT_Contig106]		0	0	0	0	0	0	0	0	0	0	0	0
2507407079	0	0	0.605425	0		FALSE	FALSE	FALSE	TRUE	FALSE	not found	pfam12779	WXXGXW	2507407079 MettrDRAFT_1031 YXWGXW repeat-containing protein [Methylosinus trichosporium OB3b : MettrDRAFT_Contig106]		0	0	0	0	0	0	0	0	0	0	0	0
2507406811	0	0	0.58093	0		FALSE	FALSE	FALSE	TRUE	FALSE	KO:K04043	pfam00012	HSP70	2507406811 MettrDRAFT_0763 dnaK molecular chaperone DnaK [Methylosinus trichosporium OB3b : MettrDRAFT_Contig106]		0	0	0	0	0	0	0	0	0	0	1	0
2507406653	0	0	0.57935	0		FALSE	FALSE	FALSE	TRUE	FALSE	KO:K01950	pfam00795	CN_hydrolase	2507406653 MettrDRAFT_0605 NAD+ synthase (glutamine-hydrolysing) [Methylosinus trichosporium OB3b : MettrDRAFT_Contig106]		0	0	1	0	0	0	0	0	0	0	0	0
2507408820	0	0	0.575142	0		FALSE	FALSE	FALSE	TRUE	FALSE	KO:K02874	pfam00238	Ribosomal_L14	2507408820 MettrDRAFT_2772 rplN LSU ribosomal protein L14P [Methylosinus trichosporium OB3b : MettrDRAFT_Contig106]		0	0	0	0	0	0	0	0	0	0	0	0
2507407367	0	0	0.572086	0		FALSE	FALSE	FALSE	TRUE	FALSE	not found	pfam13473	Cupredoxin_1	2507407367 MettrDRAFT_1319 Cupredoxin-like domain-containing protein [Methylosinus trichosporium OB3b : MettrDRAFT_Contig106]		0	0	0	0	0	0	0	0	0	0	0	0
2507408463	0	0	0.549992	0		FALSE	FALSE	FALSE	TRUE	FALSE	KO:K00300	pfam09176	Mpt_N	2507408463 MettrDRAFT_2415 5,10-methylenetetrahydrofolate dehydrogenase (NADP+) [Methylosinus trichosporium OB3b : MettrDRAFT_Contig106]		0	1	1	0	0	1	0	1	0	0	0	0
2507408289	0	0	0.524988	0		FALSE	FALSE	FALSE	TRUE	FALSE	KO:K00324	pfam05222	AlaDh_PNT_N	2507408289 MettrDRAFT_2241 NAD(P) transhydrogenase subunit alpha [Methylosinus trichosporium OB3b : MettrDRAFT_Contig106]		0	0	0	0	0	0	0	0	0	0	0	0
2507410150	0	0	0.515415	0		FALSE	FALSE	FALSE	TRUE	FALSE	KO:K09903	pfam00696	AA_kinase	2507410150 MettrDRAFT_4102 uridylate kinase [Methylosinus trichosporium OB3b : MettrDRAFT_Contig106]		0	0	1	0	0	0	0	0	0	0	0	0
2507410175	0	0	0.508493	0		FALSE	FALSE	FALSE	TRUE	FALSE	KO:K02014	pfam07660	STN	2507410175 MettrDRAFT_4127 iron complex outermembrane recepter protein [Methylosinus trichosporium OB3b : MettrDRAFT_Contig106]		0	0	0	0	0	0	0	0	0	1	0	0
2507408536	0	0	0.493838	0		FALSE	FALSE	FALSE	TRUE	FALSE	KO:K20035	pfam02771	Acyl-CoA_dh_N	2507408536 MettrDRAFT_2488 butyryl-CoA dehydrogenase [Methylosinus trichosporium OB3b : MettrDRAFT_Contig106]		0	0	0	0	0	0	0	0	0	0	0	0
2507407789	0	0	0.480967	0		FALSE	FALSE	FALSE	TRUE	FALSE	KO:K07180	pfam08298	AAA_PrkA	2507407789 MettrDRAFT_1741 putative serine protein kinase, PrkA [Methylosinus trichosporium OB3b : MettrDRAFT_Contig106]		0	0	0	0	0	0	0	0	0	0	0	0
2507408396	0	0	0.447133	0		FALSE	FALSE	FALSE	TRUE	FALSE	KO:K01847	pfam01642	MM_CoA_mutase	2507408396 MettrDRAFT_2348 methylmalonyl-CoA mutase [Methylosinus trichosporium OB3b : MettrDRAFT_Contig106]		0	1	0	1	0	0	0	0	0	0	0	0
2507407029	0	0	0.440013	0		FALSE	FALSE	FALSE	TRUE	FALSE	KO:K01736	pfam01264	Chorismate_synt	2507407029 MettrDRAFT_0981 chorismate synthase [Methylosinus trichosporium OB3b : MettrDRAFT_Contig106]		1	0	0	0	0	0	0	0	0	0	0	0
2507408174	0	0	0.413721	0		FALSE	FALSE	FALSE	TRUE	FALSE	KO:K02014	pfam07660	STN	2507408174 MettrDRAFT_2126 iron complex outermembrane recepter protein [Methylosinus trichosporium OB3b : MettrDRAFT_Contig106]		0	0	0	0	0	0	0	0	0	1	0	0
2507408461	0	0	0.379253	0		FALSE	FALSE	FALSE	TRUE	FALSE	KO:K14067	pfam08442	ATP-grasp_2	2507408461 MettrDRAFT_2413 malate thiokinase large subunit [Methylosinus trichosporium OB3b : MettrDRAFT_Contig106]		0	1	0	1	0	1	0	0	0	0	0	0
2507407547	0	0	0.347178	0		FALSE	FALSE	FALSE	TRUE	FALSE	KO:K02014	pfam07715	Plug	2507407547 MettrDRAFT_1499 iron complex outermembrane recepter protein [Methylosinus trichosporium OB3b : MettrDRAFT_Contig106]		0	0	0	0	0	0	0	0	0	1	0	0
2507407583	0	0	0	-0.355885		FALSE	FALSE	FALSE	TRUE	FALSE	KO:K00124	pfam01512	Complex1_51K	2507407583 MettrDRAFT_1535 formate dehydrogenase iron-sulfur subunit [Methylosinus trichosporium OB3b : MettrDRAFT_Contig106]		0	1	0	1	0	1	0	0	0	0	0	0
2507407361	0	0	0	-0.359214		FALSE	FALSE	FALSE	TRUE	FALSE	KO:K00023	pfam13561	adh_short_C2	2507407361 MettrDRAFT_1313 3-oxoacyl-[acyl-carrier-protein] reductase [Methylosinus trichosporium OB3b : MettrDRAFT_Contig106]		0	1	0	1	0	0	0	0	0	0	0	0
2507407411	0	0	0	-0.37324		FALSE	FALSE	FALSE	TRUE	FALSE	not found	pfam13578	Methyltransf_24	2507407411 MettrDRAFT_1363 Methyltransferase domain-containing protein [Methylosinus trichosporium OB3b : MettrDRAFT_Contig106]		0	0	0	0	0	0	0	0	0	0	0	0
2507409505	0	0	0	-0.461906		FALSE	FALSE	FALSE	TRUE	FALSE	not found	pfam08885	GSCFA	2507409505 MettrDRAFT_3457 GSCFA family protein [Methylosinus trichosporium OB3b : MettrDRAFT_Contig106]		0	0	0	0	0	0	0	0	0	0	0	0
2507410152	0	0	0	-0.477056		FALSE	FALSE	FALSE	TRUE	FALSE	KO:K01740	pfam01053	Cys_Met_Meta_PP	2507410152 MettrDRAFT_4104 O-acetylhomoserine (thiol)-lyase [Methylosinus trichosporium OB3b : MettrDRAFT_Contig106]		0	0	0	0	0	0	0	0	0	0	0	0
2507408051	0	0	0	-0.505054		FALSE	FALSE	FALSE	TRUE	FALSE	KO:K01251	pfam05221	AdoHcyase	2507408051 MettrDRAFT_2003 ahcY adenosylhomocysteinase [Methylosinus trichosporium OB3b : MettrDRAFT_Contig106]		0	0	0	0	0	0	0	1	0	0	0	0
2507406423	0	0	0	-0.509897		FALSE	FALSE	FALSE	TRUE	FALSE	KO:K00812	pfam00155	Aminotran_1_2	2507406423 MettrDRAFT_0375 aspartate aminotransferase [Methylosinus trichosporium OB3b : MettrDRAFT_Contig106]		1	0	0	0	0	0	0	0	0	0	0	0
2507406395	0	0	0	-0.521956		FALSE	FALSE	FALSE	TRUE	FALSE	KO:K11717	pfam00266	Aminotran_5	2507406395 MettrDRAFT_0347 cysteine desulfurase / selenocysteine lyase [Methylosinus trichosporium OB3b : MettrDRAFT_Contig106]		0	0	0	0	0	0	0	0	0	0	0	0
2507409705	0	0	0	-0.525608		FALSE	FALSE	FALSE	TRUE	FALSE	KO:K00432	pfam00255	GSHPx	2507409705 MettrDRAFT_3657 glutathione peroxidase [Methylosinus trichosporium OB3b : MettrDRAFT_Contig106]		0	0	0	0	0	0	0	0	0	0	0	0
2507407754	0	0	0	-0.558772		FALSE	FALSE	FALSE	TRUE	FALSE	KO:K07152	pfam02630	SCO1-SenC	2507407754 MettrDRAFT_1706 protein SCO1/2 [Methylosinus trichosporium OB3b : MettrDRAFT_Contig106]		0	0	0	0	0	0	0	0	0	0	0	0
2507410232	0	0	0	-0.575153		FALSE	FALSE	FALSE	TRUE	FALSE	KO:K03832	pfam13103	TonB_2	2507410232 MettrDRAFT_4184 TonB family C-terminal domain-containing protein [Methylosinus trichosporium OB3b : MettrDRAFT_Contig106]		0	0	0	0	0	0	0	0	0	1	0	0
2507408411	0	0	0	-0.576585		FALSE	FALSE	FALSE	TRUE	FALSE	KO:K16158	pfam02332	Phenol_Hydrox	2507408411 MettrDRAFT_2363 methane monooxygenase component A beta chain [Methylosinus trichosporium OB3b : MettrDRAFT_Contig106]		0	1	0	1	0	1	0	0	0	0	0	0
2507407360	0	0	0	-0.578075		FALSE	FALSE	FALSE	TRUE	FALSE	KO:K00626	pfam00108	Thiolase_N	2507407360 MettrDRAFT_1312 acetyl-CoA C-acetyltransferase [Methylosinus trichosporium OB3b : MettrDRAFT_Contig106]		1	1	0	1	1	0	0	0	0	0	0	0
2507409768	0	0	0	-0.57995		FALSE	FALSE	FALSE	TRUE	FALSE	not found	not found	not found	2507409768 MettrDRAFT_3720 hypothetical protein [Methylosinus trichosporium OB3b : MettrDRAFT_Contig106]		0	0	0	0	0	0	0	0	0	0	0	0
2507409508	0	0	0	-0.589907		FALSE	FALSE	FALSE	TRUE	FALSE	not found	not found	not found	2507409508 MettrDRAFT_3460 hypothetical protein [Methylosinus trichosporium OB3b : MettrDRAFT_Contig106]		0	0	0	0	0	0	0	0	0	0	0	0
2507408808;2507406247	0	0	0	-0.611476		FALSE	FALSE	FALSE	TRUE	FALSE	KO:K02358	pfam00009	GTP_EFTU	2507408808 MettrDRAFT_2760 tuf1 translation elongation factor 1A (EF-1A/EF-Tu) [Methylosinus trichosporium OB3b : MettrDRAFT_Contig106];2507406247 MettrDRAFT_0199 tuf1 translation elongation factor 1A (EF-1A/EF-Tu) [Methylosinus trichosporium OB3b : MettrD		0	0	0	0	0	0	0	0	0	0	0	0
2507407795	0	0	0	-0.616067		FALSE	FALSE	FALSE	TRUE	FALSE	KO:K18853	pfam02441	Flavoprotein	2507407795 MettrDRAFT_1747 flavoprotein [Methylosinus trichosporium OB3b : MettrDRAFT_Contig106]		0	0	1	0	0	0	0	0	0	0	0	0
2507407669	0	0	0	-0.61635		FALSE	FALSE	FALSE	TRUE	FALSE	not found	pfam06776	IalB	2507407669 MettrDRAFT_1621 Invasion protein IalB, involved in pathogenesis [Methylosinus trichosporium OB3b : MettrDRAFT_Contig106]		0	0	0	0	0	0	0	0	0	0	0	0
2507409964	0	0	0	-0.618565		FALSE	FALSE	FALSE	TRUE	FALSE	not found	pfam03928	HbpS-like	2507409964 MettrDRAFT_3916 Uncharacterized conserved protein GlcG, DUF336 family [Methylosinus trichosporium OB3b : MettrDRAFT_Contig106]		0	0	0	0	0	0	0	0	0	0	0	0
2507408871	0	0	0	-0.625732		FALSE	FALSE	FALSE	TRUE	FALSE	not found	pfam13432	TPR_16	2507408871 MettrDRAFT_2823 Uncharacterized protein containing caspase domain [Methylosinus trichosporium OB3b : MettrDRAFT_Contig106]		0	0	0	0	0	0	0	0	0	0	0	0
2507408200	0	0	0	-0.626169		FALSE	FALSE	FALSE	TRUE	FALSE	not found	not found	not found	2507408200 MettrDRAFT_2152 Serine aminopeptidase, S33 [Methylosinus trichosporium OB3b : MettrDRAFT_Contig106]		0	0	0	0	0	0	0	0	0	0	0	0
2507406738	0	0	0	-0.640734		FALSE	FALSE	FALSE	TRUE	FALSE	KO:K01878	pfam02091	tRNA-synt_2e	2507406738 MettrDRAFT_0690 glycyl-tRNA synthetase alpha chain [Methylosinus trichosporium OB3b : MettrDRAFT_Contig106]		0	0	0	0	0	0	0	0	0	0	0	0
2507407164	0	0	0	-0.641159		FALSE	FALSE	FALSE	TRUE	FALSE	KO:K00989	pfam01138	RNase_PH	2507407164 MettrDRAFT_1116 ribonuclease PH [Methylosinus trichosporium OB3b : MettrDRAFT_Contig106]		0	0	0	0	0	0	0	0	0	0	0	0
2507406711	0	0	0	-0.642605		FALSE	FALSE	FALSE	TRUE	FALSE	KO:K13979	pfam08240	ADH_N	2507406711 MettrDRAFT_0663 uncharacterized zinc-type alcohol dehydrogenase-like protein [Methylosinus trichosporium OB3b : MettrDRAFT_Contig106]		1	1	0	0	0	0	0	0	0	0	0	0
2507407545	0	0	0	-0.648694		FALSE	FALSE	FALSE	TRUE	FALSE	not found	not found	not found	2507407545 MettrDRAFT_1497 hypothetical protein [Methylosinus trichosporium OB3b : MettrDRAFT_Contig106]		0	0	0	0	0	0	0	0	0	0	0	0
2507408489	0	0	0	-0.652784		FALSE	FALSE	FALSE	TRUE	FALSE	KO:K01593	pfam00282	Pyridoxal_deC	2507408489 MettrDRAFT_2441 aromatic-L-amino-acid decarboxylase [Methylosinus trichosporium OB3b : MettrDRAFT_Contig106]		1	0	0	0	0	0	0	0	0	0	0	0
2507407374	0	0	0	-0.658998		FALSE	FALSE	FALSE	TRUE	FALSE	KO:K00059	pfam13561	adh_short_C2	2507407374 MettrDRAFT_1326 3-oxoacyl-[acyl-carrier-protein] reductase [Methylosinus trichosporium OB3b : MettrDRAFT_Contig106]		1	0	1	0	0	0	0	0	0	0	0	0
2507408407	0	0	0	-0.66235		FALSE	FALSE	FALSE	TRUE	FALSE	KO:K21405	pfam00158	Sigma54_activat	2507408407 MettrDRAFT_2359 Transcriptional regulator of acetoin/glycerol metabolism [Methylosinus trichosporium OB3b : MettrDRAFT_Contig106]		0	0	0	0	0	0	0	0	0	0	0	1
2507407653	0	0	0	-0.675323		FALSE	FALSE	FALSE	TRUE	FALSE	KO:K02019	pfam00126	HTH_1	2507407653 MettrDRAFT_1605 molybdate transport system regulatory protein [Methylosinus trichosporium OB3b : MettrDRAFT_Contig106]		0	0	0	0	0	0	0	0	0	0	0	1
2507409842	0	0	0	-0.686722		FALSE	FALSE	FALSE	TRUE	FALSE	KO:K00335	pfam01512	Complex1_51K	2507409842 MettrDRAFT_3794 NADH-quinone oxidoreductase subunit F [Methylosinus trichosporium OB3b : MettrDRAFT_Contig106]		0	0	0	0	0	0	0	0	0	0	0	0
2507406071	0	0	0	-0.690739		FALSE	FALSE	FALSE	TRUE	FALSE	KO:K03074	pfam07549	Sec_GG	2507406071 MettrDRAFT_0023 preprotein translocase subunit SecF [Methylosinus trichosporium OB3b : MettrDRAFT_Contig106]		0	0	0	0	0	0	0	0	0	0	0	0
2507408470	0	0	0	-0.691105		FALSE	FALSE	FALSE	TRUE	FALSE	KO:K18164	pfam02636	Methyltransf_28	2507408470 MettrDRAFT_2422 SAM-dependent methyltransferase, MidA family [Methylosinus trichosporium OB3b : MettrDRAFT_Contig106]		0	0	0	0	0	0	0	0	0	0	0	0
2507407085	0	0	0	-0.691868		FALSE	FALSE	FALSE	TRUE	FALSE	KO:K01923	pfam01259	SAICAR_synt	2507407085 MettrDRAFT_1037 purC phosphoribosylaminoimidazole-succinocarboxamide synthase [Methylosinus trichosporium OB3b : MettrDRAFT_Contig106]		1	0	0	0	0	0	0	0	0	0	0	0
2507410148	0	0	0	-0.699059		FALSE	FALSE	FALSE	TRUE	FALSE	KO:K00201	not found	not found	2507410148 MettrDRAFT_4100 formylmethanofuran dehydrogenase, subunit B /formyltransferase/hydrolase complex subunit B [Methylosinus trichosporium OB3b : MettrDRAFT_Contig106]		0	1	0	1	0	1	0	0	0	0	0	0
2507406901	0	0	0	-0.707323		FALSE	FALSE	FALSE	TRUE	FALSE	KO:K01495	pfam01227	GTP_cyclohydroI	2507406901 MettrDRAFT_0853 GTP cyclohydrolase I [Methylosinus trichosporium OB3b : MettrDRAFT_Contig106]		0	0	1	0	0	0	0	0	0	0	0	0
2507408517	0	0	0	-0.70747		FALSE	FALSE	FALSE	TRUE	FALSE	KO:K01755	pfam00206	Lyase_1	2507408517 MettrDRAFT_2469 argininosuccinate lyase [Methylosinus trichosporium OB3b : MettrDRAFT_Contig106]		1	0	0	0	0	0	0	0	0	0	0	0
2507408872	0	0	0	-0.710646		FALSE	FALSE	FALSE	TRUE	FALSE	not found	pfam00656	Peptidase_C14	2507408872 MettrDRAFT_2824 Uncharacterized protein containing caspase domain [Methylosinus trichosporium OB3b : MettrDRAFT_Contig106]		0	0	0	0	0	0	0	0	0	0	0	0
2507409029	0	0	0	-0.712376		FALSE	FALSE	FALSE	TRUE	FALSE	KO:K00790	pfam00275	EPSP_synthase	2507409029 MettrDRAFT_2981 UDP-N-acetylglucosamine 1-carboxyvinyltransferase [Methylosinus trichosporium OB3b : MettrDRAFT_Contig106]		0	0	0	0	0	0	0	0	0	0	0	0
2507406384	0	0	0	-0.717281		FALSE	FALSE	FALSE	TRUE	FALSE	KO:K00031	pfam00180	Iso_dh	2507406384 MettrDRAFT_0336 isocitrate dehydrogenase (NADP) [Methylosinus trichosporium OB3b : MettrDRAFT_Contig106]		1	1	0	1	0	0	0	0	0	0	0	0
2507410169	0	0	0	-0.726973		FALSE	FALSE	FALSE	TRUE	FALSE	not found	pfam04355	SmpA_OmlA	2507410169 MettrDRAFT_4121 Beta-barrel assembly machine subunit BamE [Methylosinus trichosporium OB3b : MettrDRAFT_Contig106]		0	0	0	0	0	0	0	0	0	0	0	0
2507407487	0	0	0	-0.729583		FALSE	FALSE	FALSE	TRUE	FALSE	KO:K01243	pfam01048	PNP_UDP_1	2507407487 MettrDRAFT_1439 hopanoid-associated phosphorylase [Methylosinus trichosporium OB3b : MettrDRAFT_Contig106]		0	0	0	0	0	0	0	0	0	0	0	0
2507410305	0	0	0	-0.731025		FALSE	FALSE	FALSE	TRUE	FALSE	KO:K07165	pfam16220	DUF4880	2507410305 MettrDRAFT_4258 FecR family protein [Methylosinus trichosporium OB3b : MettrDRAFT_Contig105]		0	0	0	0	1	0	0	0	0	0	0	0
2507407277	0	0	0	-0.734514		FALSE	FALSE	FALSE	TRUE	FALSE	KO:K02014	pfam07660	STN	2507407277 MettrDRAFT_1229 iron complex outermembrane recepter protein [Methylosinus trichosporium OB3b : MettrDRAFT_Contig106]		0	0	0	0	0	0	0	0	0	1	0	0
2507406555	0	0	0	-0.736094		FALSE	FALSE	FALSE	TRUE	FALSE	KO:K00013	pfam00815	Histidinol_dh	2507406555 MettrDRAFT_0507 histidinol dehydrogenase [Methylosinus trichosporium OB3b : MettrDRAFT_Contig106]		1	0	0	0	0	0	0	0	0	0	0	0
2507409722	0	0	0	-0.753968		FALSE	FALSE	FALSE	TRUE	FALSE	KO:K00947	pfam00696	AA_kinase	2507409722 MettrDRAFT_3674 molybdenum storage protein [Methylosinus trichosporium OB3b : MettrDRAFT_Contig106]		0	0	0	0	0	0	0	0	0	0	0	0
2507408409	0	0	0	-0.76551		FALSE	FALSE	FALSE	TRUE	FALSE	KO:K04077	pfam00118	Cpn60_TCP1	2507408409 MettrDRAFT_2361 chaperonin GroEL [Methylosinus trichosporium OB3b : MettrDRAFT_Contig106]		0	0	0	0	0	0	0	0	0	0	1	0
2507407128	0	0	0	-0.767153		FALSE	FALSE	FALSE	TRUE	FALSE	not found	pfam01878	EVE	2507407128 MettrDRAFT_1080 Predicted RNA-binding protein, contains PUA-like domain [Methylosinus trichosporium OB3b : MettrDRAFT_Contig106]		0	0	0	0	0	0	0	0	0	0	0	0
2507406544	0	0	0	-0.769434		FALSE	FALSE	FALSE	TRUE	FALSE	not found	pfam13462	Thioredoxin_4	2507406544 MettrDRAFT_0496 Protein-disulfide isomerase [Methylosinus trichosporium OB3b : MettrDRAFT_Contig106]		0	0	0	0	0	0	0	0	0	0	0	0
2507406532	0	0	0	-0.77131		FALSE	FALSE	FALSE	TRUE	FALSE	KO:K03560	pfam02472	ExbD	2507406532 MettrDRAFT_0484 biopolymer transport protein TolR [Methylosinus trichosporium OB3b : MettrDRAFT_Contig106]		0	0	0	0	0	0	0	0	0	1	0	0
2507407580	0	0	0	-0.778417		FALSE	FALSE	FALSE	TRUE	FALSE	KO:K01881	pfam00587	tRNA-synt_2b	2507407580 MettrDRAFT_1532 prolyl-tRNA synthetase [Methylosinus trichosporium OB3b : MettrDRAFT_Contig106]		0	0	0	0	0	0	0	0	0	0	0	0
2507407414	0	0	0	-0.7877		FALSE	FALSE	FALSE	TRUE	FALSE	not found	pfam00106	adh_short	2507407414 MettrDRAFT_1366 Short-chain dehydrogenase [Methylosinus trichosporium OB3b : MettrDRAFT_Contig106]		0	0	0	0	0	0	0	0	0	0	0	0
2507408961	0	0	0	-0.788773		FALSE	FALSE	FALSE	TRUE	FALSE	KO:K01666	pfam00682	HMGL-like	2507408961 MettrDRAFT_2913 4-hydroxy 2-oxovalerate aldolase [Methylosinus trichosporium OB3b : MettrDRAFT_Contig106]		0	1	0	0	0	0	0	0	0	0	0	0
2507407060	0	0	0	-0.794751		FALSE	FALSE	FALSE	TRUE	FALSE	KO:K26139	pfam07992	Pyr_redox_2	2507407060 MettrDRAFT_1012 assimilatory nitrite reductase (NAD(P)H) large subunit precursor [Methylosinus trichosporium OB3b : MettrDRAFT_Contig106]		0	1	0	0	0	0	0	0	0	0	0	0
2507407370	0	0	0	-0.79682		FALSE	FALSE	FALSE	TRUE	FALSE	not found	pfam03755	YicC-like_N	2507407370 MettrDRAFT_1322 TIGR00255 family protein [Methylosinus trichosporium OB3b : MettrDRAFT_Contig106]		0	0	0	0	0	0	0	0	0	0	0	0
2507410271	0	0	0	-0.801451		FALSE	FALSE	FALSE	TRUE	FALSE	not found	not found	not found	2507410271 MettrDRAFT_4223 hypothetical protein [Methylosinus trichosporium OB3b : MettrDRAFT_Contig106]		0	0	0	0	0	0	0	0	0	0	0	0
2507408850	0	0	0	-0.801707		FALSE	FALSE	FALSE	TRUE	FALSE	KO:K20534	pfam00535	Glycos_transf_2	2507408850 MettrDRAFT_2802 Glycosyltransferase involved in cell wall bisynthesis [Methylosinus trichosporium OB3b : MettrDRAFT_Contig106]		0	0	0	0	0	0	0	0	0	0	0	0
2507406277	0	0	0	-0.803467		FALSE	FALSE	FALSE	TRUE	FALSE	KO:K01975	pfam13563	2_5_RNA_ligase2	2507406277 MettrDRAFT_0229 2-5 RNA ligase [Methylosinus trichosporium OB3b : MettrDRAFT_Contig106]		0	0	0	0	0	0	0	0	0	0	0	0
2507408826	0	0	0	-0.809952		FALSE	FALSE	FALSE	TRUE	FALSE	KO:K02881	pfam00861	Ribosomal_L18p	2507408826 MettrDRAFT_2778 large subunit ribosomal protein L18 [Methylosinus trichosporium OB3b : MettrDRAFT_Contig106]		0	0	0	0	0	0	0	0	0	0	0	0
2507407721	0	0	0	-0.816575		FALSE	FALSE	FALSE	TRUE	FALSE	KO:K02036	pfam00005	ABC_tran	2507407721 MettrDRAFT_1673 phosphate ABC transporter ATP-binding protein, PhoT family [Methylosinus trichosporium OB3b : MettrDRAFT_Contig106]		0	0	0	0	0	0	0	0	1	1	0	0
2507410141	0	0	0	-0.816884		FALSE	FALSE	FALSE	TRUE	FALSE	KO:K00428	pfam03150	CCP_MauG	2507410141 MettrDRAFT_4093 cytochrome c peroxidase [Methylosinus trichosporium OB3b : MettrDRAFT_Contig106]		0	0	0	0	0	0	0	0	0	0	0	0
2507410260	0	0	0	-0.837059		FALSE	FALSE	FALSE	TRUE	FALSE	KO:K02014	pfam07715	Plug	2507410260 MettrDRAFT_4212 iron complex outermembrane recepter protein [Methylosinus trichosporium OB3b : MettrDRAFT_Contig106]		0	0	0	0	0	0	0	0	0	1	0	0
2507409661	0	0	0	-0.84064		FALSE	FALSE	FALSE	TRUE	FALSE	KO:K00067	pfam04321	RmlD_sub_bind	2507409661 MettrDRAFT_3613 dTDP-4-dehydrorhamnose reductase [Methylosinus trichosporium OB3b : MettrDRAFT_Contig106]		1	0	0	0	0	0	0	0	0	0	0	0
2507406905	0	0	0	-0.849719		FALSE	FALSE	FALSE	TRUE	FALSE	KO:K07001	pfam01734	Patatin	2507406905 MettrDRAFT_0857 NTE family protein [Methylosinus trichosporium OB3b : MettrDRAFT_Contig106]		0	0	0	0	0	0	0	0	0	0	0	0
2507409916	0	0	0	-0.858753		FALSE	FALSE	FALSE	TRUE	FALSE	KO:K17686	pfam00403	HMA	2507409916 MettrDRAFT_3868 Cu+-exporting ATPase [Methylosinus trichosporium OB3b : MettrDRAFT_Contig106]		0	0	0	0	0	0	0	0	0	0	0	0
2507408236	0	0	0	-0.864826		FALSE	FALSE	FALSE	TRUE	FALSE	KO:K09846	pfam16864	Dimerisation2	2507408236 MettrDRAFT_2188 demethylspheroidene O-methyltransferase [Methylosinus trichosporium OB3b : MettrDRAFT_Contig106]		1	0	0	0	0	0	0	0	0	0	0	0
2507407276	0	0	0	-0.866622		FALSE	FALSE	FALSE	TRUE	FALSE	not found	pfam20243	MbnP	2507407276 MettrDRAFT_1228 Methanobactin biosynthesis cassette protein MbnP [Methylosinus trichosporium OB3b : MettrDRAFT_Contig106]		0	0	0	0	0	0	0	0	0	0	0	0
2507410190	0	0	0	-0.867057		FALSE	FALSE	FALSE	TRUE	FALSE	not found	pfam00535	Glycos_transf_2	2507410190 MettrDRAFT_4142 Glycosyltransferase, GT2 family [Methylosinus trichosporium OB3b : MettrDRAFT_Contig106]		0	0	0	0	0	0	0	0	0	0	0	0
2507409956	0	0	0	-0.872485		FALSE	FALSE	FALSE	TRUE	FALSE	KO:K03086	pfam03979	Sigma70_r1_1	2507409956 MettrDRAFT_3908 rpoD RNA polymerase primary sigma factor [Methylosinus trichosporium OB3b : MettrDRAFT_Contig106]		0	0	0	0	0	0	0	0	0	0	0	0
2507407828	0	0	0	-0.880925		FALSE	FALSE	FALSE	TRUE	FALSE	KO:K01695	pfam00290	Trp_syntA	2507407828 MettrDRAFT_1780 tryptophan synthase, alpha chain [Methylosinus trichosporium OB3b : MettrDRAFT_Contig106]		1	0	0	0	0	0	0	0	0	0	0	0
2507407246	0	0	0	-0.881926		FALSE	FALSE	FALSE	TRUE	FALSE	not found	pfam00106	adh_short	2507407246 MettrDRAFT_1198 NADP-dependent 3-hydroxy acid dehydrogenase YdfG [Methylosinus trichosporium OB3b : MettrDRAFT_Contig106]		0	0	0	0	0	0	0	0	0	0	0	0
2507406802	0	0	0	-0.882229		FALSE	FALSE	FALSE	TRUE	FALSE	not found	pfam13439	Glyco_transf_4	2507406802 MettrDRAFT_0754 Glycosyltransferase involved in cell wall bisynthesis [Methylosinus trichosporium OB3b : MettrDRAFT_Contig106]		0	0	0	0	0	0	0	0	0	0	0	0
2507408811	0	0	0	-0.887313		FALSE	FALSE	FALSE	TRUE	FALSE	KO:K02926	pfam00573	Ribosomal_L4	2507408811 MettrDRAFT_2763 large subunit ribosomal protein L4 [Methylosinus trichosporium OB3b : MettrDRAFT_Contig106]		0	0	0	0	0	0	0	0	0	0	0	0
2507407204	0	0	0	-0.894482		FALSE	FALSE	FALSE	TRUE	FALSE	not found	pfam02582	DUF155	2507407204 MettrDRAFT_1156 Uncharacterized protein, Rmd1/YagE family [Methylosinus trichosporium OB3b : MettrDRAFT_Contig106]		0	0	0	0	0	0	0	0	0	0	0	0
2507408837	0	0	0	-0.896276		FALSE	FALSE	FALSE	TRUE	FALSE	KO:K00573	pfam01135	PCMT	2507408837 MettrDRAFT_2789 protein-L-isoaspartate(D-aspartate) O-methyltransferase [Methylosinus trichosporium OB3b : MettrDRAFT_Contig106]		0	0	0	0	0	0	0	0	0	0	0	0
2507410363	0	0	0	-0.896422		FALSE	FALSE	FALSE	TRUE	FALSE	KO:K23139	pfam00067	p450	2507410363 MettrDRAFT_4316 Cytochrome P450 [Methylosinus trichosporium OB3b : MettrDRAFT_Contig105]		0	0	0	0	0	0	0	0	0	0	0	0
2507408562	0	0	0	-0.897804		FALSE	FALSE	FALSE	TRUE	FALSE	KO:K00012	pfam03721	UDPG_MGDP_dh_N	2507408562 MettrDRAFT_2514 UDP-glucose dehydrogenase [Methylosinus trichosporium OB3b : MettrDRAFT_Contig106]		0	0	1	0	0	0	0	0	0	0	0	0
2507407144	0	0	0	-0.899595		FALSE	FALSE	FALSE	TRUE	FALSE	KO:K03695	pfam02861	Clp_N	2507407144 MettrDRAFT_1096 ATP-dependent Clp protease ATP-binding subunit ClpB [Methylosinus trichosporium OB3b : MettrDRAFT_Contig106]		0	0	0	0	0	0	0	0	0	0	1	0
2507406108	0	0	0	-0.900269		FALSE	FALSE	FALSE	TRUE	FALSE	KO:K01524	pfam02541	Ppx-GppA	2507406108 MettrDRAFT_0060 exopolyphosphatase / guanosine-5-triphosphate,3-diphosphate pyrophosphatase [Methylosinus trichosporium OB3b : MettrDRAFT_Contig106]		0	0	0	0	0	0	0	0	0	0	0	0
2507407269	0	0	0	-0.90162		FALSE	FALSE	FALSE	TRUE	FALSE	KO:K00344	pfam08240	ADH_N	2507407269 MettrDRAFT_1221 NADPH2:quinone reductase [Methylosinus trichosporium OB3b : MettrDRAFT_Contig106]		0	0	0	0	0	0	0	0	0	0	0	0
2507408734	0	0	0	-0.901896		FALSE	FALSE	FALSE	TRUE	FALSE	not found	pfam00916	Sulfate_transp	2507408734 MettrDRAFT_2686 Sulfate permease, MFS superfamily [Methylosinus trichosporium OB3b : MettrDRAFT_Contig106]		0	0	0	0	0	0	0	0	0	0	0	0
2507408543	0	0	0	-0.907689		FALSE	FALSE	FALSE	TRUE	FALSE	not found	not found	not found	2507408543 MettrDRAFT_2495 hypothetical protein [Methylosinus trichosporium OB3b : MettrDRAFT_Contig106]		0	0	0	0	0	0	0	0	0	0	0	0
2507407192	0	0	0	-0.912752		FALSE	FALSE	FALSE	TRUE	FALSE	KO:K01026	pfam01144	CoA_trans	2507407192 MettrDRAFT_1144 propionate CoA-transferase [Methylosinus trichosporium OB3b : MettrDRAFT_Contig106]		0	1	0	0	0	0	0	0	0	0	0	0
2507407584	0	0	0	-0.918941		FALSE	FALSE	FALSE	TRUE	FALSE	KO:K00123	pfam13510	Fer2_4	2507407584 MettrDRAFT_1536 formate dehydrogenase major subunit [Methylosinus trichosporium OB3b : MettrDRAFT_Contig106]		0	1	0	1	0	1	0	0	0	0	0	0
2507408449	0	0	0	-0.922869		FALSE	FALSE	FALSE	TRUE	FALSE	not found	pfam02492	cobW	2507408449 MettrDRAFT_2401 GTPase, G3E family [Methylosinus trichosporium OB3b : MettrDRAFT_Contig106]		0	0	0	0	0	0	0	0	0	0	0	0
2507408140	0	0	0	-0.932288		FALSE	FALSE	FALSE	TRUE	FALSE	KO:K10714	pfam09176	Mpt_N	2507408140 MettrDRAFT_2092 1-deoxy-D-xylulose 5-phosphate reductoisomerase [Methylosinus trichosporium OB3b : MettrDRAFT_Contig106]		0	1	0	1	0	1	0	0	0	0	0	0
2507409551	0	0	0	-0.933951		FALSE	FALSE	FALSE	TRUE	FALSE	KO:K02040	pfam12849	PBP_like_2	2507409551 MettrDRAFT_3503 phosphate ABC transporter substrate-binding protein, PhoT family [Methylosinus trichosporium OB3b : MettrDRAFT_Contig106]		0	0	0	0	1	0	0	0	1	1	0	0
2507409185	0	0	0	-0.938581		FALSE	FALSE	FALSE	TRUE	FALSE	KO:K13584	pfam00072	Response_reg	2507409185 MettrDRAFT_3137 ctrA cell cycle transcriptional regulator CtrA [Methylosinus trichosporium OB3b : MettrDRAFT_Contig106]		0	0	0	0	1	0	0	0	0	0	0	0
2507408597	0	0	0	-0.94009		FALSE	FALSE	FALSE	TRUE	FALSE	not found	pfam01593	Amino_oxidase	2507408597 MettrDRAFT_2549 Protoporphyrinogen oxidase [Methylosinus trichosporium OB3b : MettrDRAFT_Contig106]		0	0	0	0	0	0	0	0	0	0	0	0
2507407322	0	0	0	-0.9416		FALSE	FALSE	FALSE	TRUE	FALSE	KO:K06923	pfam05673	DUF815	2507407322 MettrDRAFT_1274 hypothetical protein [Methylosinus trichosporium OB3b : MettrDRAFT_Contig106]		0	0	0	0	0	0	0	0	0	0	0	0
2507406294	0	0	0	-0.941837		FALSE	FALSE	FALSE	TRUE	FALSE	not found	not found	not found	2507406294 MettrDRAFT_0246 hypothetical protein [Methylosinus trichosporium OB3b : MettrDRAFT_Contig106]		0	0	0	0	0	0	0	0	0	0	0	0
2507408800	0	0	0	-0.943377		FALSE	FALSE	FALSE	TRUE	FALSE	not found	pfam00027	cNMP_binding	2507408800 MettrDRAFT_2752 Cyclic nucleotide-binding domain-containing protein [Methylosinus trichosporium OB3b : MettrDRAFT_Contig106]		0	0	0	0	0	0	0	0	0	0	0	0
2507408836	0	0	0	-0.944798		FALSE	FALSE	FALSE	TRUE	FALSE	KO:K12340	pfam02321	OEP	2507408836 MettrDRAFT_2788 outer membrane protein [Methylosinus trichosporium OB3b : MettrDRAFT_Contig106]		0	0	0	0	1	0	0	0	0	1	0	0
2507406419	0	0	0	-0.949987		FALSE	FALSE	FALSE	TRUE	FALSE	KO:K04564	pfam00081	Sod_Fe_N	2507406419 MettrDRAFT_0371 superoxide dismutase, Fe-Mn family [Methylosinus trichosporium OB3b : MettrDRAFT_Contig106]		0	0	0	0	0	0	0	0	0	0	0	0
2507406226	0	0	0	-0.950557		FALSE	FALSE	FALSE	TRUE	FALSE	KO:K00928	pfam00696	AA_kinase	2507406226 MettrDRAFT_0178 aspartate kinase [Methylosinus trichosporium OB3b : MettrDRAFT_Contig106]		1	1	0	0	0	0	0	0	0	0	0	0
2507406416	0	0	0	-0.953005		FALSE	FALSE	FALSE	TRUE	FALSE	KO:K01142	pfam03372	Exo_endo_phos	2507406416 MettrDRAFT_0368 exodeoxyribonuclease-3 [Methylosinus trichosporium OB3b : MettrDRAFT_Contig106]		0	0	0	0	0	0	0	0	0	0	0	0
2507409835	0	0	0	-0.953668		FALSE	FALSE	FALSE	TRUE	FALSE	KO:K06179	pfam00849	PseudoU_synth_2	2507409835 MettrDRAFT_3787 23S rRNA pseudouridine955/2504/2580 synthase [Methylosinus trichosporium OB3b : MettrDRAFT_Contig106]		0	0	0	0	0	0	0	0	0	0	0	0
2507406710	0	0	0	-0.963594		FALSE	FALSE	FALSE	TRUE	FALSE	not found	pfam03548	LolA	2507406710 MettrDRAFT_0662 Outer membrane lipoprotein-sorting protein [Methylosinus trichosporium OB3b : MettrDRAFT_Contig106]		0	0	0	0	0	0	0	0	0	0	0	0
2507409939	0	0	0	-0.963954		FALSE	FALSE	FALSE	TRUE	FALSE	KO:K05838	pfam00085	Thioredoxin	2507409939 MettrDRAFT_3891 thioredoxin [Methylosinus trichosporium OB3b : MettrDRAFT_Contig106]		0	0	0	0	0	0	0	0	0	0	1	0
2507408294	0	0	0	-0.967854		FALSE	FALSE	FALSE	TRUE	FALSE	KO:K00611	pfam02729	OTCace_N	2507408294 MettrDRAFT_2246 ornithine carbamoyltransferase [Methylosinus trichosporium OB3b : MettrDRAFT_Contig106]		1	0	0	0	0	0	0	0	0	0	0	0
2507406660	0	0	0	-0.970191		FALSE	FALSE	FALSE	TRUE	FALSE	KO:K00410	pfam00033	Cytochrome_B	2507406660 MettrDRAFT_0612 ubiquinol-cytochrome c reductase cytochrome b subunit [Methylosinus trichosporium OB3b : MettrDRAFT_Contig106]		0	0	0	0	1	0	0	0	0	0	0	0
2507407530	0	0	0	-0.970574		FALSE	FALSE	FALSE	TRUE	FALSE	KO:K15634	pfam00300	His_Phos_1	2507407530 MettrDRAFT_1482 probable phosphoglycerate mutase [Methylosinus trichosporium OB3b : MettrDRAFT_Contig106]		1	1	0	1	0	1	0	0	0	0	0	0
2507406919	0	0	0	-0.973288		FALSE	FALSE	FALSE	TRUE	FALSE	KO:K02871	pfam00572	Ribosomal_L13	2507406919 MettrDRAFT_0871 large subunit ribosomal protein L13 [Methylosinus trichosporium OB3b : MettrDRAFT_Contig106]		0	0	0	0	0	0	0	0	0	0	0	0
2507406073	0	0	0	-0.974231		FALSE	FALSE	FALSE	TRUE	FALSE	KO:K03210	pfam02699	YajC	2507406073 MettrDRAFT_0025 preprotein translocase subunit YajC [Methylosinus trichosporium OB3b : MettrDRAFT_Contig106]		0	0	0	0	0	0	1	0	0	0	0	0
2507407156	0	0	0	-0.974431		FALSE	FALSE	FALSE	TRUE	FALSE	KO:K02523	pfam00348	polyprenyl_synt	2507407156 MettrDRAFT_1108 octaprenyl-diphosphate synthase [Methylosinus trichosporium OB3b : MettrDRAFT_Contig106]		1	0	0	0	0	0	0	0	0	0	0	0
2507408901	0	0	0	-0.976039		FALSE	FALSE	FALSE	TRUE	FALSE	KO:K02274	pfam00115	COX1	2507408901 MettrDRAFT_2853 cytochrome c oxidase subunit 1 [Methylosinus trichosporium OB3b : MettrDRAFT_Contig106]		0	0	0	0	0	0	0	0	0	0	0	0
2507408278	0	0	0	-0.976145		FALSE	FALSE	FALSE	TRUE	FALSE	KO:K27802	pfam00330	Aconitase	2507408278 MettrDRAFT_2230 aconitate hydratase [Methylosinus trichosporium OB3b : MettrDRAFT_Contig106]		0	1	0	1	0	0	0	0	0	0	0	0
2507407842	0	0	0	-0.977717		FALSE	FALSE	FALSE	TRUE	FALSE	not found	pfam03350	UPF0114	2507407842 MettrDRAFT_1794 TIGR00645 family protein [Methylosinus trichosporium OB3b : MettrDRAFT_Contig106]		0	0	0	0	0	0	0	0	0	0	0	0
2507407042	0	0	0	-0.983234		FALSE	FALSE	FALSE	TRUE	FALSE	KO:K00990	pfam01909	NTP_transf_2	2507407042 MettrDRAFT_0994 UTP--GlnB (protein PII) uridylyltransferase, GlnD [Methylosinus trichosporium OB3b : MettrDRAFT_Contig106]		0	0	0	0	1	0	0	0	0	0	0	0
2507406603	0	0	0	-0.990945		FALSE	FALSE	FALSE	TRUE	FALSE	KO:K00956	pfam00009	GTP_EFTU	2507406603 MettrDRAFT_0555 sulfate adenylyltransferase subunit 1 [Methylosinus trichosporium OB3b : MettrDRAFT_Contig106]		1	1	0	0	0	0	0	0	0	0	0	0
2507409040	0	0	0	-0.994036		FALSE	FALSE	FALSE	TRUE	FALSE	not found	pfam01494	FAD_binding_3	2507409040 MettrDRAFT_2992 salicylate hydroxylase [Methylosinus trichosporium OB3b : MettrDRAFT_Contig106]		0	0	0	0	0	0	0	0	0	0	0	0
2507410088	0	0	0	-0.998209		FALSE	FALSE	FALSE	TRUE	FALSE	KO:K07054	pfam04228	Zn_peptidase	2507410088 MettrDRAFT_4040 hypothetical protein [Methylosinus trichosporium OB3b : MettrDRAFT_Contig106]		0	0	0	0	0	0	0	0	0	0	0	0
2507406587	0	0	0	-1.00523		FALSE	FALSE	FALSE	TRUE	FALSE	KO:K02838	pfam01765	RRF	2507406587 MettrDRAFT_0539 ribosome recycling factor [Methylosinus trichosporium OB3b : MettrDRAFT_Contig106]		0	0	0	0	0	0	0	0	0	0	0	0
2507408529	0	0	0	-1.0053		FALSE	FALSE	FALSE	TRUE	FALSE	KO:K00134	pfam00044	Gp_dh_N	2507408529 MettrDRAFT_2481 glyceraldehyde 3-phosphate dehydrogenase [Methylosinus trichosporium OB3b : MettrDRAFT_Contig106]		1	1	0	1	0	0	0	0	0	0	0	0
2507408039	0	0	0	-1.01023		FALSE	FALSE	FALSE	TRUE	FALSE	KO:K07275	pfam03922	OmpW	2507408039 MettrDRAFT_1991 outer membrane protein [Methylosinus trichosporium OB3b : MettrDRAFT_Contig106]		0	0	0	0	0	0	0	0	0	0	0	0
2507409045	0	0	0	-1.01247		FALSE	FALSE	FALSE	TRUE	FALSE	KO:K10713	pfam08714	Fae	2507409045 MettrDRAFT_2997 formaldehyde-activating enzyme [Methylosinus trichosporium OB3b : MettrDRAFT_Contig106]		0	1	0	1	0	1	0	0	0	0	0	0
2507410155	0	0	0	-1.0163		FALSE	FALSE	FALSE	TRUE	FALSE	KO:K14446	pfam08240	ADH_N	2507410155 MettrDRAFT_4107 crotonyl-CoA carboxylase/reductase [Methylosinus trichosporium OB3b : MettrDRAFT_Contig106]		0	1	0	1	0	0	0	0	0	0	0	0
2507408540	0	0	0	-1.01814		FALSE	FALSE	FALSE	TRUE	FALSE	not found	pfam08447	PAS_3	2507408540 MettrDRAFT_2492 Bacteriophytochrome (light-regulated signal transduction histidine kinase) [Methylosinus trichosporium OB3b : MettrDRAFT_Contig106]		0	0	0	0	0	0	0	0	0	0	0	0
2507406654	0	0	0	-1.01908		FALSE	FALSE	FALSE	TRUE	FALSE	not found	pfam03734	YkuD	2507406654 MettrDRAFT_0606 Lipoprotein-anchoring transpeptidase ErfK/SrfK [Methylosinus trichosporium OB3b : MettrDRAFT_Contig106]		0	0	0	0	0	0	0	0	0	0	0	0
2507407769	0	0	0	-1.02167		FALSE	FALSE	FALSE	TRUE	FALSE	KO:K00648	pfam08545	ACP_syn_III	2507407769 MettrDRAFT_1721 3-oxoacyl-[acyl-carrier-protein] synthase-3 [Methylosinus trichosporium OB3b : MettrDRAFT_Contig106]		0	0	0	0	0	0	0	0	0	0	0	0
2507409933	0	0	0	-1.02808		FALSE	FALSE	FALSE	TRUE	FALSE	KO:K10914	pfam00027	cNMP_binding	2507409933 MettrDRAFT_3885 cAMP-binding domain of CRP or a regulatory subunit of cAMP-dependent protein kinases [Methylosinus trichosporium OB3b : MettrDRAFT_Contig106]		0	0	0	0	1	0	1	0	0	0	0	1
2507408400	0	0	0	-1.0301		FALSE	FALSE	FALSE	TRUE	FALSE	KO:K02879	pfam01196	Ribosomal_L17	2507408400 MettrDRAFT_2352 large subunit ribosomal protein L17 [Methylosinus trichosporium OB3b : MettrDRAFT_Contig106]		0	0	0	0	0	0	0	0	0	0	0	0
2507406616	0	0	0	-1.03074		FALSE	FALSE	FALSE	TRUE	FALSE	KO:K02113	pfam00213	OSCP	2507406616 MettrDRAFT_0568 F-type H+-transporting ATPase subunit delta [Methylosinus trichosporium OB3b : MettrDRAFT_Contig106]		0	0	0	0	0	0	0	0	0	0	0	0
2507406597	0	0	0	-1.03128		FALSE	FALSE	FALSE	TRUE	FALSE	KO:K02455	pfam00482	T2SSF	2507406597 MettrDRAFT_0549 general secretion pathway protein F [Methylosinus trichosporium OB3b : MettrDRAFT_Contig106]		0	0	0	0	0	0	0	0	0	0	0	0
2507409089	0	0	0	-1.03832		FALSE	FALSE	FALSE	TRUE	FALSE	not found	not found	not found	2507409089 MettrDRAFT_3041 hypothetical protein [Methylosinus trichosporium OB3b : MettrDRAFT_Contig106]		0	0	0	0	0	0	0	0	0	0	0	0
2507410362	0	0	0	-1.04187		FALSE	FALSE	FALSE	TRUE	FALSE	not found	pfam08241	Methyltransf_11	2507410362 MettrDRAFT_4315 Methylase involved in ubiquinone/menaquinone biosynthesis [Methylosinus trichosporium OB3b : MettrDRAFT_Contig105]		0	0	0	0	0	0	0	0	0	0	0	0
2507408046	0	0	0	-1.045		FALSE	FALSE	FALSE	TRUE	FALSE	KO:K02897	pfam01386	Ribosomal_L25p	2507408046 MettrDRAFT_1998 large subunit ribosomal protein L25 [Methylosinus trichosporium OB3b : MettrDRAFT_Contig106]		0	0	0	0	0	0	0	0	0	0	0	0
2507409657	0	0	0	-1.04531		FALSE	FALSE	FALSE	TRUE	FALSE	KO:K02014	pfam07715	Plug	2507409657 MettrDRAFT_3609 iron complex outermembrane recepter protein [Methylosinus trichosporium OB3b : MettrDRAFT_Contig106]		0	0	0	0	0	0	0	0	0	1	0	0
2507409509	0	0	0	-1.04572		FALSE	FALSE	FALSE	TRUE	FALSE	not found	pfam08241	Methyltransf_11	2507409509 MettrDRAFT_3461 Methylase involved in ubiquinone/menaquinone biosynthesis [Methylosinus trichosporium OB3b : MettrDRAFT_Contig106]		0	0	0	0	0	0	0	0	0	0	0	0
2507408338	0	0	0	-1.05267		FALSE	FALSE	FALSE	TRUE	FALSE	KO:K01644	pfam03328	HpcH_HpaI	2507408338 MettrDRAFT_2290 citrate lyase subunit beta / citryl-CoA lyase [Methylosinus trichosporium OB3b : MettrDRAFT_Contig106]		0	0	0	0	1	0	0	0	0	0	0	0
2507407581	0	0	0	-1.05315		FALSE	FALSE	FALSE	TRUE	FALSE	not found	pfam00126	HTH_1	2507407581 MettrDRAFT_1533 DNA-binding transcriptional regulator, LysR family [Methylosinus trichosporium OB3b : MettrDRAFT_Contig106]		0	0	0	0	0	0	0	0	0	0	0	0
2507406087	0	0	0	-1.05614		FALSE	FALSE	FALSE	TRUE	FALSE	not found	not found	not found	2507406087 MettrDRAFT_0039 hypothetical protein [Methylosinus trichosporium OB3b : MettrDRAFT_Contig106]		0	0	0	0	0	0	0	0	0	0	0	0
2507408700	0	0	0	-1.05737		FALSE	FALSE	FALSE	TRUE	FALSE	not found	pfam20102	DUF6492	2507408700 MettrDRAFT_2652 hypothetical protein [Methylosinus trichosporium OB3b : MettrDRAFT_Contig106]		0	0	0	0	0	0	0	0	0	0	0	0
2507407231	0	0	0	-1.06807		FALSE	FALSE	FALSE	TRUE	FALSE	not found	pfam00294	PfkB	2507407231 MettrDRAFT_1183 Sugar or nucleoside kinase, ribokinase family [Methylosinus trichosporium OB3b : MettrDRAFT_Contig106]		0	0	0	0	0	0	0	0	0	0	0	0
2507407537	0	0	0	-1.07583		FALSE	FALSE	FALSE	TRUE	FALSE	not found	pfam18588	WcbI	2507407537 MettrDRAFT_1489 hypothetical protein [Methylosinus trichosporium OB3b : MettrDRAFT_Contig106]		0	0	0	0	0	0	0	0	0	0	0	0
2507406462	0	0	0	-1.07969		FALSE	FALSE	FALSE	TRUE	FALSE	KO:K09987	pfam06242	TrcR	2507406462 MettrDRAFT_0414 hypothetical protein [Methylosinus trichosporium OB3b : MettrDRAFT_Contig106]		0	0	0	0	0	0	0	0	0	0	0	0
2507407093	0	0	0	-1.08014		FALSE	FALSE	FALSE	TRUE	FALSE	not found	pfam13779	DUF4175	2507407093 MettrDRAFT_1045 TIGR02302 family protein [Methylosinus trichosporium OB3b : MettrDRAFT_Contig106]		0	0	0	0	0	0	0	0	0	0	0	0
2507406566	0	0	0	-1.08125		FALSE	FALSE	FALSE	TRUE	FALSE	KO:K02109	pfam00430	ATP-synt_B	2507406566 MettrDRAFT_0518 F-type H+-transporting ATPase subunit b [Methylosinus trichosporium OB3b : MettrDRAFT_Contig106]		0	0	0	0	0	0	0	0	0	0	0	0
2507407538	0	0	0	-1.0826		FALSE	FALSE	FALSE	TRUE	FALSE	not found	pfam08885	GSCFA	2507407538 MettrDRAFT_1490 GSCFA family protein [Methylosinus trichosporium OB3b : MettrDRAFT_Contig106]		0	0	0	0	0	0	0	0	0	0	0	0
2507406917	0	0	0	-1.08288		FALSE	FALSE	FALSE	TRUE	FALSE	KO:K00145	pfam01118	Semialdhyde_dh	2507406917 MettrDRAFT_0869 N-acetyl-gamma-glutamyl-phosphate reductase [Methylosinus trichosporium OB3b : MettrDRAFT_Contig106]		1	0	0	0	0	0	0	0	0	0	0	0
2507407697	0	0	0	-1.09083		FALSE	FALSE	FALSE	TRUE	FALSE	KO:K21029	pfam00899	ThiF	2507407697 MettrDRAFT_1649 adenylyltransferase and sulfurtransferase [Methylosinus trichosporium OB3b : MettrDRAFT_Contig106]		0	0	0	0	0	0	0	0	0	0	0	0
2507406320	0	0	0	-1.09268		FALSE	FALSE	FALSE	TRUE	FALSE	KO:K07003	pfam03176	MMPL	2507406320 MettrDRAFT_0272 hypothetical protein [Methylosinus trichosporium OB3b : MettrDRAFT_Contig106]		0	0	0	0	0	0	0	0	0	0	0	0
2507409617	0	0	0	-1.09333		FALSE	FALSE	FALSE	TRUE	FALSE	KO:K00014	pfam08501	Shikimate_dh_N	2507409617 MettrDRAFT_3569 shikimate dehydrogenase [Methylosinus trichosporium OB3b : MettrDRAFT_Contig106]		1	0	0	0	0	0	0	0	0	0	0	0
2507406762	0	0	0	-1.09416		FALSE	FALSE	FALSE	TRUE	FALSE	not found	pfam07732	Cu-oxidase_3	2507406762 MettrDRAFT_0714 Multicopper oxidase with three cupredoxin domains (includes cell division protein FtsP and spore coat protein CotA) [Methylosinus trichosporium OB3b : MettrDRAFT_Contig106]		0	0	0	0	0	0	0	0	0	0	0	0
2507406434	0	0	0	-1.09718		FALSE	FALSE	FALSE	TRUE	FALSE	KO:K00428	pfam03150	CCP_MauG	2507406434 MettrDRAFT_0386 cytochrome c peroxidase [Methylosinus trichosporium OB3b : MettrDRAFT_Contig106]		0	0	0	0	0	0	0	0	0	0	0	0
2507409591	0	0	0	-1.10157		FALSE	FALSE	FALSE	TRUE	FALSE	KO:K03977	pfam01926	MMR_HSR1	2507409591 MettrDRAFT_3543 GTP-binding protein [Methylosinus trichosporium OB3b : MettrDRAFT_Contig106]		0	0	0	0	0	0	0	0	0	0	0	0
2507408296	0	0	0	-1.11968		FALSE	FALSE	FALSE	TRUE	FALSE	KO:K01892	pfam13393	tRNA-synt_His	2507408296 MettrDRAFT_2248 histidyl-tRNA synthetase [Methylosinus trichosporium OB3b : MettrDRAFT_Contig106]		0	0	0	0	0	0	0	0	0	0	0	0
2507408831	0	0	0	-1.12047		FALSE	FALSE	FALSE	TRUE	FALSE	KO:K00939	pfam00406	ADK	2507408831 MettrDRAFT_2783 Adenylate kinase [Methylosinus trichosporium OB3b : MettrDRAFT_Contig106]		1	0	1	0	0	0	0	0	0	0	0	0
2507406471	0	0	0	-1.12653		FALSE	FALSE	FALSE	TRUE	FALSE	not found	pfam00415	RCC1	2507406471 MettrDRAFT_0423 Alpha-tubulin suppressor [Methylosinus trichosporium OB3b : MettrDRAFT_Contig106]		0	0	0	0	0	0	0	0	0	0	0	0
2507406240	0	0	0	-1.128		FALSE	FALSE	FALSE	TRUE	FALSE	KO:K03564	pfam00578	AhpC-TSA	2507406240 MettrDRAFT_0192 peroxiredoxin Q/BCP [Methylosinus trichosporium OB3b : MettrDRAFT_Contig106]		0	0	0	0	0	0	0	0	0	0	0	0
2507410237	0	0	0	-1.13358		FALSE	FALSE	FALSE	TRUE	FALSE	KO:K00019	pfam13561	adh_short_C2	2507410237 MettrDRAFT_4189 3-hydroxybutyrate dehydrogenase [Methylosinus trichosporium OB3b : MettrDRAFT_Contig106]		0	0	0	0	0	0	0	0	0	0	0	0
2507407589	0	0	0	-1.13528		FALSE	FALSE	FALSE	TRUE	FALSE	KO:K00963	pfam00483	NTP_transferase	2507407589 MettrDRAFT_1541 UTP--glucose-1-phosphate uridylyltransferase [Methylosinus trichosporium OB3b : MettrDRAFT_Contig106]		1	0	1	0	0	0	0	0	0	0	0	0
2507410045	0	0	0	-1.14688		FALSE	FALSE	FALSE	TRUE	FALSE	KO:K01867	pfam00579	tRNA-synt_1b	2507410045 MettrDRAFT_3997 tryptophanyl-tRNA synthetase [Methylosinus trichosporium OB3b : MettrDRAFT_Contig106]		0	0	0	0	0	0	0	0	0	0	0	0
2507409504	0	0	0	-1.15608		FALSE	FALSE	FALSE	TRUE	FALSE	not found	not found	not found	2507409504 MettrDRAFT_3456 hypothetical protein [Methylosinus trichosporium OB3b : MettrDRAFT_Contig106]		0	0	0	0	0	0	0	0	0	0	0	0
2507408213	0	0	0	-1.16514		FALSE	FALSE	FALSE	TRUE	FALSE	KO:K03595	pfam01926	MMR_HSR1	2507408213 MettrDRAFT_2165 GTP-binding protein Era [Methylosinus trichosporium OB3b : MettrDRAFT_Contig106]		0	0	0	0	0	0	0	0	0	0	0	0
2507410132	0	0	0	-1.16563		FALSE	FALSE	FALSE	TRUE	FALSE	KO:K01687	pfam00920	ILVD_EDD	2507410132 MettrDRAFT_4084 dihydroxy-acid dehydratase [Methylosinus trichosporium OB3b : MettrDRAFT_Contig106]		1	0	0	0	0	0	0	0	0	0	0	0
2507408822	0	0	0	-1.17012		FALSE	FALSE	FALSE	TRUE	FALSE	KO:K02931	pfam00281	Ribosomal_L5	2507408822 MettrDRAFT_2774 large subunit ribosomal protein L5 [Methylosinus trichosporium OB3b : MettrDRAFT_Contig106]		0	0	0	0	0	0	0	0	0	0	0	0
2507410058	0	0	0	-1.17363		FALSE	FALSE	FALSE	TRUE	FALSE	KO:K01962	pfam03255	ACCA	2507410058 MettrDRAFT_4010 acetyl-CoA carboxylase carboxyl transferase subunit alpha [Methylosinus trichosporium OB3b : MettrDRAFT_Contig106]		1	1	0	1	0	0	0	0	0	0	0	0
2507406271	0	0	0	-1.17614		FALSE	FALSE	FALSE	TRUE	FALSE	KO:K02939	pfam01281	Ribosomal_L9_N	2507406271 MettrDRAFT_0223 large subunit ribosomal protein L9 [Methylosinus trichosporium OB3b : MettrDRAFT_Contig106]		0	0	0	0	0	0	0	0	0	0	0	0
2507408668	0	0	0	-1.18343		FALSE	FALSE	FALSE	TRUE	FALSE	KO:K01929	pfam01225	Mur_ligase	2507408668 MettrDRAFT_2620 UDP-N-acetylmuramoyl-tripeptide--D-alanyl-D-alanine ligase [Methylosinus trichosporium OB3b : MettrDRAFT_Contig106]		0	0	0	0	0	0	0	0	0	0	0	0
2507409912	0	0	0	-1.19022		FALSE	FALSE	FALSE	TRUE	FALSE	KO:K01945	pfam02844	GARS_N	2507409912 MettrDRAFT_3864 phosphoribosylamine--glycine ligase [Methylosinus trichosporium OB3b : MettrDRAFT_Contig106]		1	0	0	0	0	0	0	0	0	0	0	0
2507406292	0	0	0	-1.19073		FALSE	FALSE	FALSE	TRUE	FALSE	KO:K03593	pfam01883	FeS_assembly_P	2507406292 MettrDRAFT_0244 ATP-binding protein involved in chromosome partitioning [Methylosinus trichosporium OB3b : MettrDRAFT_Contig106]		0	0	0	0	0	0	0	0	0	0	0	0
2507407206	0	0	0	-1.19827		FALSE	FALSE	FALSE	TRUE	FALSE	KO:K07736	pfam02559	CarD_TRCF_RID	2507407206 MettrDRAFT_1158 transcriptional regulator, CarD family [Methylosinus trichosporium OB3b : MettrDRAFT_Contig106]		0	0	0	0	0	0	0	0	0	0	0	1
2507407043	0	0	0	-1.20382		FALSE	FALSE	FALSE	TRUE	FALSE	KO:K01920	pfam02951	GSH-S_N	2507407043 MettrDRAFT_0995 glutathione synthase [Methylosinus trichosporium OB3b : MettrDRAFT_Contig106]		0	0	1	0	0	0	0	0	0	0	0	0
2507407049	0	0	0	-1.20783		FALSE	FALSE	FALSE	TRUE	FALSE	KO:K07221	pfam07396	Porin_O_P	2507407049 MettrDRAFT_1001 phosphate-selective porin OprO and OprP [Methylosinus trichosporium OB3b : MettrDRAFT_Contig106]		0	0	0	0	0	0	0	0	0	1	0	0
2507406214	0	0	0	-1.21355		FALSE	FALSE	FALSE	TRUE	FALSE	KO:K12573	pfam17876	CSD2	2507406214 MettrDRAFT_0166 ribonuclease R [Methylosinus trichosporium OB3b : MettrDRAFT_Contig106]		0	0	0	0	0	0	0	0	0	0	0	0
2507407044	0	0	0	-1.21379		FALSE	FALSE	FALSE	TRUE	FALSE	KO:K03406	pfam00672	HAMP	2507407044 MettrDRAFT_0996 Methyl-accepting chemotaxis protein [Methylosinus trichosporium OB3b : MettrDRAFT_Contig106]		0	0	0	0	1	0	0	0	0	0	0	0
2507410153	0	0	0	-1.22503		FALSE	FALSE	FALSE	TRUE	FALSE	not found	pfam02627	CMD	2507410153 MettrDRAFT_4105 alkylhydroperoxidase AhpD family core domain-containing protein [Methylosinus trichosporium OB3b : MettrDRAFT_Contig106]		0	0	0	0	0	0	0	0	0	0	0	0
2507407075	0	0	0	-1.22678		FALSE	FALSE	FALSE	TRUE	FALSE	KO:K02109	pfam00430	ATP-synt_B	2507407075 MettrDRAFT_1027 F-type H+-transporting ATPase subunit b [Methylosinus trichosporium OB3b : MettrDRAFT_Contig106]		0	0	0	0	0	0	0	0	0	0	0	0
2507407018	0	0	0	-1.23024		FALSE	FALSE	FALSE	TRUE	FALSE	KO:K11752	pfam00383	dCMP_cyt_deam_1	2507407018 MettrDRAFT_0970 diaminohydroxyphosphoribosylaminopyrimidine deaminase [Methylosinus trichosporium OB3b : MettrDRAFT_Contig106]		1	0	1	0	0	0	1	0	0	0	0	0
2507408582	0	0	0	-1.23425		FALSE	FALSE	FALSE	TRUE	FALSE	KO:K00425	pfam01654	Cyt_bd_oxida_I	2507408582 MettrDRAFT_2534 cytochrome d ubiquinol oxidase subunit I [Methylosinus trichosporium OB3b : MettrDRAFT_Contig106]		0	0	0	0	1	0	0	0	0	0	0	0
2507408191	0	0	0	-1.23702		FALSE	FALSE	FALSE	TRUE	FALSE	KO:K02014	pfam07715	Plug	2507408191 MettrDRAFT_2143 iron complex outermembrane recepter protein [Methylosinus trichosporium OB3b : MettrDRAFT_Contig106]		0	0	0	0	0	0	0	0	0	1	0	0
2507407135	0	0	0	-1.23895		FALSE	FALSE	FALSE	TRUE	FALSE	KO:K03075	pfam03840	SecG	2507407135 MettrDRAFT_1087 preprotein translocase subunit SecG [Methylosinus trichosporium OB3b : MettrDRAFT_Contig106]		0	0	0	0	0	0	1	0	0	0	0	0
2507407359	0	0	0	-1.24235		FALSE	FALSE	FALSE	TRUE	FALSE	not found	pfam13442	Cytochrome_CBB3	2507407359 MettrDRAFT_1311 Cytochrome c, mono- and diheme variants [Methylosinus trichosporium OB3b : MettrDRAFT_Contig106]		0	0	0	0	0	0	0	0	0	0	0	0
2507409039	0	0	0	-1.24585		FALSE	FALSE	FALSE	TRUE	FALSE	KO:K01716	pfam07977	FabA	2507409039 MettrDRAFT_2991 3-hydroxydecanoyl-[acyl-carrier-protein] dehydratase [Methylosinus trichosporium OB3b : MettrDRAFT_Contig106]		0	0	0	0	0	0	0	0	0	0	0	0
2507408751	0	0	0	-1.25316		FALSE	FALSE	FALSE	TRUE	FALSE	KO:K00242	pfam01127	Sdh_cyt	2507408751 MettrDRAFT_2703 succinate dehydrogenase / fumarate reductase membrane anchor subunit [Methylosinus trichosporium OB3b : MettrDRAFT_Contig106]		1	1	0	1	0	0	0	0	0	0	0	0
2507408828	0	0	0	-1.25316		FALSE	FALSE	FALSE	TRUE	FALSE	KO:K02907	pfam00327	Ribosomal_L30	2507408828 MettrDRAFT_2780 large subunit ribosomal protein L30 [Methylosinus trichosporium OB3b : MettrDRAFT_Contig106]		0	0	0	0	0	0	0	0	0	0	0	0
2507406724	0	0	0	-1.25871		FALSE	FALSE	FALSE	TRUE	FALSE	KO:K06999	pfam02230	Abhydrolase_2	2507406724 MettrDRAFT_0676 phospholipase/carboxylesterase [Methylosinus trichosporium OB3b : MettrDRAFT_Contig106]		0	0	0	0	0	0	0	0	0	0	0	0
2507407402	0	0	0	-1.26678		FALSE	FALSE	FALSE	TRUE	FALSE	not found	pfam06078	DUF937	2507407402 MettrDRAFT_1354 protein of unknown function (DUF937) [Methylosinus trichosporium OB3b : MettrDRAFT_Contig106]		0	0	0	0	0	0	0	0	0	0	0	0
2507408798	0	0	0	-1.2683		FALSE	FALSE	FALSE	TRUE	FALSE	not found	pfam11902	DUF3422	2507408798 MettrDRAFT_2750 Uncharacterized membrane-anchored protein [Methylosinus trichosporium OB3b : MettrDRAFT_Contig106]		0	0	0	0	0	0	0	0	0	0	0	0
2507406223	0	0	0	-1.27049		FALSE	FALSE	FALSE	TRUE	FALSE	KO:K01866	pfam00579	tRNA-synt_1b	2507406223 MettrDRAFT_0175 tyrosyl-tRNA synthetase [Methylosinus trichosporium OB3b : MettrDRAFT_Contig106]		0	0	0	0	0	0	0	0	0	0	0	0
2507408768	0	0	0	-1.27608		FALSE	FALSE	FALSE	TRUE	FALSE	KO:K01586	pfam00278	Orn_DAP_Arg_deC	2507408768 MettrDRAFT_2720 diaminopimelate decarboxylase [Methylosinus trichosporium OB3b : MettrDRAFT_Contig106]		1	1	0	0	0	0	0	0	0	0	0	0
2507407002	0	0	0	-1.28177		FALSE	FALSE	FALSE	TRUE	FALSE	not found	not found	not found	2507407002 MettrDRAFT_0954 hypothetical protein [Methylosinus trichosporium OB3b : MettrDRAFT_Contig106]		0	0	0	0	0	0	0	0	0	0	0	0
2507410487	0	0	0	-1.284		FALSE	FALSE	FALSE	TRUE	FALSE	KO:K07221	pfam07396	Porin_O_P	2507410487 MettrDRAFT_4441 phosphate-selective porin OprO and OprP [Methylosinus trichosporium OB3b : MettrDRAFT_Contig104]		0	0	0	0	0	0	0	0	0	1	0	0
2507407160	0	0	0	-1.28716		FALSE	FALSE	FALSE	TRUE	FALSE	not found	pfam04055	Radical_SAM	2507407160 MettrDRAFT_1112 oxygen-independent coproporphyrinogen-3 oxidase [Methylosinus trichosporium OB3b : MettrDRAFT_Contig106]		0	0	0	0	0	0	0	0	0	0	0	0
2507408790	0	0	0	-1.29397		FALSE	FALSE	FALSE	TRUE	FALSE	not found	not found	not found	2507408790 MettrDRAFT_2742 hypothetical protein [Methylosinus trichosporium OB3b : MettrDRAFT_Contig106]		0	0	0	0	0	0	0	0	0	0	0	0
2507410283	0	0	0	-1.30185		FALSE	FALSE	FALSE	TRUE	FALSE	KO:K19802	pfam02746	MR_MLE_N	2507410283 MettrDRAFT_4235 L-alanine-DL-glutamate epimerase [Methylosinus trichosporium OB3b : MettrDRAFT_Contig106]		0	0	0	0	0	0	0	0	0	0	0	0
2507406429	0	0	0	-1.30451		FALSE	FALSE	FALSE	TRUE	FALSE	not found	not found	not found	2507406429 MettrDRAFT_0381 hypothetical protein [Methylosinus trichosporium OB3b : MettrDRAFT_Contig106]		0	0	0	0	0	0	0	0	0	0	0	0
2507409596	0	0	0	-1.3058		FALSE	FALSE	FALSE	TRUE	FALSE	KO:K21470	pfam01471	PG_binding_1	2507409596 MettrDRAFT_3548 Uncharacterized protein conserved in bacteria [Methylosinus trichosporium OB3b : MettrDRAFT_Contig106]		0	0	0	0	0	0	0	0	0	0	0	0
2507410081	0	0	0	-1.30623		FALSE	FALSE	FALSE	TRUE	FALSE	not found	pfam06897	DUF1269	2507410081 MettrDRAFT_4033 Uncharacterized membrane protein [Methylosinus trichosporium OB3b : MettrDRAFT_Contig106]		0	0	0	0	0	0	0	0	0	0	0	0
2507408598	0	0	0	-1.3091		FALSE	FALSE	FALSE	TRUE	FALSE	KO:K02687	pfam06325	PrmA	2507408598 MettrDRAFT_2550 ribosomal protein L11 methyltransferase [Methylosinus trichosporium OB3b : MettrDRAFT_Contig106]		0	0	0	0	0	0	0	0	0	0	0	0
2507408384	0	0	0	-1.31216		FALSE	FALSE	FALSE	TRUE	FALSE	KO:K11753	pfam06574	FAD_syn	2507408384 MettrDRAFT_2336 riboflavin kinase / FMN adenylyltransferase [Methylosinus trichosporium OB3b : MettrDRAFT_Contig106]		1	0	1	0	0	0	0	0	0	0	0	0
2507409792	0	0	0	-1.32198		FALSE	FALSE	FALSE	TRUE	FALSE	KO:K00799	pfam13409	GST_N_2	2507409792 MettrDRAFT_3744 glutathione S-transferase [Methylosinus trichosporium OB3b : MettrDRAFT_Contig106]		0	0	0	0	0	0	0	0	0	1	0	0
2507409139	0	0	0	-1.32217		FALSE	FALSE	FALSE	TRUE	FALSE	KO:K02584	pfam01590	GAF	2507409139 MettrDRAFT_3091 Nif-specific regulatory protein [Methylosinus trichosporium OB3b : MettrDRAFT_Contig106]		0	0	0	0	1	0	0	0	0	0	0	1
2507408846	0	0	0	-1.3264		FALSE	FALSE	FALSE	TRUE	FALSE	KO:K00278	pfam00890	FAD_binding_2	2507408846 MettrDRAFT_2798 L-aspartate oxidase [Methylosinus trichosporium OB3b : MettrDRAFT_Contig106]		0	0	1	0	0	0	0	0	0	0	0	0
2507407780	0	0	0	-1.32645		FALSE	FALSE	FALSE	TRUE	FALSE	KO:K02357	pfam00889	EF_TS	2507407780 MettrDRAFT_1732 elongation factor Ts [Methylosinus trichosporium OB3b : MettrDRAFT_Contig106]		0	0	0	0	0	0	0	0	0	0	0	0
2507406233	0	0	0	-1.32678		FALSE	FALSE	FALSE	TRUE	FALSE	KO:K03117	not found	not found	2507406233 MettrDRAFT_0185 sec-independent protein translocase protein TatB [Methylosinus trichosporium OB3b : MettrDRAFT_Contig106]		0	0	0	0	0	0	0	0	0	0	0	0
2507406530	0	0	0	-1.32835		FALSE	FALSE	FALSE	TRUE	FALSE	KO:K07107	pfam13279	4HBT_2	2507406530 MettrDRAFT_0482 acyl-CoA thioester hydrolase [Methylosinus trichosporium OB3b : MettrDRAFT_Contig106]		0	0	0	0	0	0	0	0	0	0	0	0
2507408834	0	0	0	-1.33414		FALSE	FALSE	FALSE	TRUE	FALSE	KO:K09474	pfam01569	PAP2	2507408834 MettrDRAFT_2786 acid phosphatase (class A) [Methylosinus trichosporium OB3b : MettrDRAFT_Contig106]		0	0	0	0	1	0	0	0	0	0	0	0
2507408197	0	0	0	-1.33481		FALSE	FALSE	FALSE	TRUE	FALSE	KO:K01772	pfam00762	Ferrochelatase	2507408197 MettrDRAFT_2149 ferrochelatase [Methylosinus trichosporium OB3b : MettrDRAFT_Contig106]		1	0	1	0	0	0	0	0	0	0	0	0
2507408669	0	0	0	-1.34085		FALSE	FALSE	FALSE	TRUE	FALSE	KO:K01928	pfam01225	Mur_ligase	2507408669 MettrDRAFT_2621 UDP-N-acetylmuramoylalanyl-D-glutamate--2,6-diaminopimelate ligase [Methylosinus trichosporium OB3b : MettrDRAFT_Contig106]		0	0	0	0	0	0	0	0	0	0	0	0
2507406473	0	0	0	-1.34192		FALSE	FALSE	FALSE	TRUE	FALSE	not found	pfam00415	RCC1	2507406473 MettrDRAFT_0425 Alpha-tubulin suppressor [Methylosinus trichosporium OB3b : MettrDRAFT_Contig106]		0	0	0	0	0	0	0	0	0	0	0	0
2507409687	0	0	0	-1.35935		FALSE	FALSE	FALSE	TRUE	FALSE	KO:K00135	pfam00171	Aldedh	2507409687 MettrDRAFT_3639 succinate-semialdehyde dehydrogenase / glutarate-semialdehyde dehydrogenase [Methylosinus trichosporium OB3b : MettrDRAFT_Contig106]		0	1	0	0	0	0	0	0	0	0	0	0
2507409019	0	0	0	-1.36174		FALSE	FALSE	FALSE	TRUE	FALSE	not found	pfam01370	Epimerase	2507409019 MettrDRAFT_2971 NADH dehydrogenase [Methylosinus trichosporium OB3b : MettrDRAFT_Contig106]		0	0	0	0	0	0	0	0	0	0	0	0
2507409840	0	0	0	-1.36274		FALSE	FALSE	FALSE	TRUE	FALSE	KO:K00333	pfam00346	Complex1_49kDa	2507409840 MettrDRAFT_3792 nuoD NADH-quinone oxidoreductase subunit D [Methylosinus trichosporium OB3b : MettrDRAFT_Contig106]		0	0	0	0	0	0	0	0	0	0	0	0
2507406376	0	0	0	-1.36362		FALSE	FALSE	FALSE	TRUE	FALSE	not found	pfam00160	Pro_isomerase	2507406376 MettrDRAFT_0328 peptidylprolyl isomerase [Methylosinus trichosporium OB3b : MettrDRAFT_Contig106]		0	0	0	0	0	0	0	0	0	0	0	0
2507407412	0	0	0	-1.36373		FALSE	FALSE	FALSE	TRUE	FALSE	not found	pfam13632	Glyco_trans_2_3	2507407412 MettrDRAFT_1364 Glycosyltransferase, catalytic subunit of cellulose synthase and poly-beta-1,6-N-acetylglucosamine synthase [Methylosinus trichosporium OB3b : MettrDRAFT_Contig106]		0	0	0	0	0	0	0	0	0	0	0	0
2507409151	0	0	0	-1.36539		FALSE	FALSE	FALSE	TRUE	FALSE	KO:K04755	pfam00111	Fer2	2507409151 MettrDRAFT_3103 ferredoxin, 2Fe-2S [Methylosinus trichosporium OB3b : MettrDRAFT_Contig106]		0	1	0	0	0	0	0	0	0	0	0	0
2507408645	0	0	0	-1.36684		FALSE	FALSE	FALSE	TRUE	FALSE	KO:K03073	pfam00584	SecE	2507408645 MettrDRAFT_2597 preprotein translocase subunit SecE [Methylosinus trichosporium OB3b : MettrDRAFT_Contig106]		0	0	0	0	0	0	1	0	0	0	0	0
2507408061	0	0	0	-1.36783		FALSE	FALSE	FALSE	TRUE	FALSE	KO:K01807	pfam06026	Rib_5-P_isom_A	2507408061 MettrDRAFT_2013 ribose-5-phosphate isomerase [Methylosinus trichosporium OB3b : MettrDRAFT_Contig106]		1	1	0	1	0	0	0	0	0	0	0	0
2507410128	0	0	0	-1.37024		FALSE	FALSE	FALSE	TRUE	FALSE	not found	pfam00994	MoCF_biosynth	2507410128 MettrDRAFT_4080 molybdenum cofactor synthesis domain-containing protein [Methylosinus trichosporium OB3b : MettrDRAFT_Contig106]		0	0	0	0	0	0	0	0	0	0	0	0
2507407068	0	0	0	-1.37211		FALSE	FALSE	FALSE	TRUE	FALSE	KO:K01990	pfam00005	ABC_tran	2507407068 MettrDRAFT_1020 ABC-2 type transport system ATP-binding protein [Methylosinus trichosporium OB3b : MettrDRAFT_Contig106]		0	0	0	0	0	0	0	0	0	1	0	0
2507407252	0	0	0	-1.37433		FALSE	FALSE	FALSE	TRUE	FALSE	not found	pfam01847	VHL	2507407252 MettrDRAFT_1204 von Hippel-Lindau disease tumour suppressor protein [Methylosinus trichosporium OB3b : MettrDRAFT_Contig106]		0	0	0	0	0	0	0	0	0	0	0	0
2507410587	0	0	0	-1.37862		FALSE	FALSE	FALSE	TRUE	FALSE	not found	pfam05593	RHS_repeat	2507410587 MettrDRAFT_4541 RHS repeat-associated core domain-containing protein [Methylosinus trichosporium OB3b : MettrDRAFT_Contig104]		0	0	0	0	0	0	0	0	0	0	0	0
2507407163	0	0	0	-1.37992		FALSE	FALSE	FALSE	TRUE	FALSE	KO:K01519	pfam01725	Ham1p_like	2507407163 MettrDRAFT_1115 XTP/dITP diphosphohydrolase [Methylosinus trichosporium OB3b : MettrDRAFT_Contig106]		0	0	0	0	0	0	0	0	0	0	0	0
2507406269	0	0	0	-1.38171		FALSE	FALSE	FALSE	TRUE	FALSE	KO:K00799	pfam13409	GST_N_2	2507406269 MettrDRAFT_0221 Glutathione S-transferase [Methylosinus trichosporium OB3b : MettrDRAFT_Contig106]		0	0	0	0	0	0	0	0	0	1	0	0
2507408832	0	0	0	-1.39326		FALSE	FALSE	FALSE	TRUE	FALSE	not found	pfam00149	Metallophos	2507408832 MettrDRAFT_2784 Calcineurin-like phosphoesterase [Methylosinus trichosporium OB3b : MettrDRAFT_Contig106]		0	0	0	0	0	0	0	0	0	0	0	0
2507407606	0	0	0	-1.39607		FALSE	FALSE	FALSE	TRUE	FALSE	KO:K00795	pfam00348	polyprenyl_synt	2507407606 MettrDRAFT_1558 farnesyl diphosphate synthase [Methylosinus trichosporium OB3b : MettrDRAFT_Contig106]		1	0	0	0	0	0	0	0	0	0	0	0
2507409517	0	0	0	-1.40082		FALSE	FALSE	FALSE	TRUE	FALSE	KO:K07056	pfam00590	TP_methylase	2507409517 MettrDRAFT_3469 16S rRNA (cytidine1402-2-O)-methyltransferase [Methylosinus trichosporium OB3b : MettrDRAFT_Contig106]		0	0	0	0	0	0	0	0	0	0	0	0
2507407821	0	0	0	-1.4031		FALSE	FALSE	FALSE	TRUE	FALSE	not found	pfam13692	Glyco_trans_1_4	2507407821 MettrDRAFT_1773 Glycosyltransferase involved in cell wall bisynthesis [Methylosinus trichosporium OB3b : MettrDRAFT_Contig106]		0	0	0	0	0	0	0	0	0	0	0	0
2507409190	0	0	0	-1.40711		FALSE	FALSE	FALSE	TRUE	FALSE	KO:K13588	pfam10090	HPTransfase	2507409190 MettrDRAFT_3142 histidine phosphotransferase ChpT [Methylosinus trichosporium OB3b : MettrDRAFT_Contig106]		0	0	0	0	1	0	0	0	0	0	0	0
2507407889	0	0	0	-1.41232		FALSE	FALSE	FALSE	TRUE	FALSE	not found	not found	not found	2507407889 MettrDRAFT_1841 hypothetical protein [Methylosinus trichosporium OB3b : MettrDRAFT_Contig106]		0	0	0	0	0	0	0	0	0	0	0	0
2507407077	0	0	0	-1.41327		FALSE	FALSE	FALSE	TRUE	FALSE	KO:K02108	pfam00119	ATP-synt_A	2507407077 MettrDRAFT_1029 F-type H+-transporting ATPase subunit a [Methylosinus trichosporium OB3b : MettrDRAFT_Contig106]		0	0	0	0	0	0	0	0	0	0	1	0
2507406075	0	0	0	-1.41866		FALSE	FALSE	FALSE	TRUE	FALSE	KO:K01438	pfam01546	Peptidase_M20	2507406075 MettrDRAFT_0027 acetylornithine deacetylase [Methylosinus trichosporium OB3b : MettrDRAFT_Contig106]		1	0	0	0	0	0	0	0	0	0	0	0
2507410210	0	0	0	-1.41873		FALSE	FALSE	FALSE	TRUE	FALSE	KO:K06281	pfam00374	NiFeSe_Hases	2507410210 MettrDRAFT_4162 hydrogenase large subunit [Methylosinus trichosporium OB3b : MettrDRAFT_Contig106]		0	1	0	0	1	0	0	0	0	0	0	0
2507409549	0	0	0	-1.4227		FALSE	FALSE	FALSE	TRUE	FALSE	KO:K13829	pfam01202	SKI	2507409549 MettrDRAFT_3501 3-dehydroquinate synthase [Methylosinus trichosporium OB3b : MettrDRAFT_Contig106]		1	0	0	0	0	0	0	0	0	0	0	0
2507407017	0	0	0	-1.42501		FALSE	FALSE	FALSE	TRUE	FALSE	KO:K07738	pfam22811	NrdR-like_N	2507407017 MettrDRAFT_0969 transcriptional repressor NrdR [Methylosinus trichosporium OB3b : MettrDRAFT_Contig106]		0	0	0	0	0	0	0	0	0	0	0	1
2507407250	0	0	0	-1.42619		FALSE	FALSE	FALSE	TRUE	FALSE	not found	not found	not found	2507407250 MettrDRAFT_1202 hypothetical protein [Methylosinus trichosporium OB3b : MettrDRAFT_Contig106]		0	0	0	0	0	0	0	0	0	0	0	0
2507406826	0	0	0	-1.42651		FALSE	FALSE	FALSE	TRUE	FALSE	KO:K06980	pfam01571	GCV_T	2507406826 MettrDRAFT_0778 hypothetical protein [Methylosinus trichosporium OB3b : MettrDRAFT_Contig106]		0	0	0	0	0	0	0	0	0	0	0	0
2507407355	0	0	0	-1.42753		FALSE	FALSE	FALSE	TRUE	FALSE	not found	pfam13304	AAA_21	2507407355 MettrDRAFT_1307 Predicted ATPase [Methylosinus trichosporium OB3b : MettrDRAFT_Contig106]		0	0	0	0	0	0	0	0	0	0	0	0
2507408403	0	0	0	-1.42781		FALSE	FALSE	FALSE	TRUE	FALSE	KO:K09796	pfam04314	PCuAC	2507408403 MettrDRAFT_2355 hypothetical protein [Methylosinus trichosporium OB3b : MettrDRAFT_Contig106]		0	0	0	0	0	0	0	0	0	0	1	0
2507407444	0	0	0	-1.42886		FALSE	FALSE	FALSE	TRUE	FALSE	not found	pfam13629	T2SS-T3SS_pil_N	2507407444 MettrDRAFT_1396 Pilus formation protein N terminal region [Methylosinus trichosporium OB3b : MettrDRAFT_Contig106]		0	0	0	0	0	0	0	0	0	0	0	0
2507408358	0	0	0	-1.42894		FALSE	FALSE	FALSE	TRUE	FALSE	not found	not found	not found	2507408358 MettrDRAFT_2310 twin-arginine translocation signal/Cys-rich four helix bundle protein [Methylosinus trichosporium OB3b : MettrDRAFT_Contig106]		0	0	0	0	0	0	0	0	0	0	0	0
2507407356	0	0	0	-1.43203		FALSE	FALSE	FALSE	TRUE	FALSE	KO:K00133	pfam01118	Semialdhyde_dh	2507407356 MettrDRAFT_1308 aspartate-semialdehyde dehydrogenase [Methylosinus trichosporium OB3b : MettrDRAFT_Contig106]		1	1	0	0	0	0	0	0	0	0	0	0
2507408818	0	0	0	-1.43699		FALSE	FALSE	FALSE	TRUE	FALSE	KO:K02904	pfam00831	Ribosomal_L29	2507408818 MettrDRAFT_2770 large subunit ribosomal protein L29 [Methylosinus trichosporium OB3b : MettrDRAFT_Contig106]		0	0	0	0	0	0	0	0	0	0	0	0
2507409102	0	0	0	-1.44184		FALSE	FALSE	FALSE	TRUE	FALSE	KO:K10773	pfam00730	HhH-GPD	2507409102 MettrDRAFT_3054 DNA-(apurinic or apyrimidinic site) lyase /endonuclease III [Methylosinus trichosporium OB3b : MettrDRAFT_Contig106]		0	0	0	0	0	0	0	0	0	0	0	0
2507409372	0	0	0	-1.4425		FALSE	FALSE	FALSE	TRUE	FALSE	not found	pfam00535	Glycos_transf_2	2507409372 MettrDRAFT_3324 Glycosyltransferase, GT2 family [Methylosinus trichosporium OB3b : MettrDRAFT_Contig106]		0	0	0	0	0	0	0	0	0	0	0	0
2507407123	0	0	0	-1.44851		FALSE	FALSE	FALSE	TRUE	FALSE	not found	pfam04972	BON	2507407123 MettrDRAFT_1075 BON domain-containing protein [Methylosinus trichosporium OB3b : MettrDRAFT_Contig106]		0	0	0	0	0	0	0	0	0	0	0	0
2507406060	0	0	0	-1.44861		FALSE	FALSE	FALSE	TRUE	FALSE	not found	not found	not found	2507406060 MettrDRAFT_0012 hypothetical protein [Methylosinus trichosporium OB3b : MettrDRAFT_Contig106]		0	0	0	0	0	0	0	0	0	0	0	0
2507409028	0	0	0	-1.45071		FALSE	FALSE	FALSE	TRUE	FALSE	not found	pfam01479	S4	2507409028 MettrDRAFT_2980 pseudouridine synthase [Methylosinus trichosporium OB3b : MettrDRAFT_Contig106]		0	0	0	0	0	0	0	0	0	0	0	0
2507407146	0	0	0	-1.45429		FALSE	FALSE	FALSE	TRUE	FALSE	not found	pfam13763	DUF4167	2507407146 MettrDRAFT_1098 protein of unknown function (DUF4167) [Methylosinus trichosporium OB3b : MettrDRAFT_Contig106]		0	0	0	0	0	0	0	0	0	0	0	0
2507407400	0	0	0	-1.4545		FALSE	FALSE	FALSE	TRUE	FALSE	KO:K01919	pfam04107	GCS2	2507407400 MettrDRAFT_1352 glutamate--cysteine ligase [Methylosinus trichosporium OB3b : MettrDRAFT_Contig106]		0	0	1	0	0	0	0	0	0	0	0	0
2507406554	0	0	0	-1.45563		FALSE	FALSE	FALSE	TRUE	FALSE	not found	pfam11164	DUF2948	2507406554 MettrDRAFT_0506 Protein of unknown function (DUF2948) [Methylosinus trichosporium OB3b : MettrDRAFT_Contig106]		0	0	0	0	0	0	0	0	0	0	0	0
2507409723	0	0	0	-1.45824		FALSE	FALSE	FALSE	TRUE	FALSE	KO:K00947	pfam00696	AA_kinase	2507409723 MettrDRAFT_3675 molybdenum storage protein [Methylosinus trichosporium OB3b : MettrDRAFT_Contig106]		0	0	0	0	0	0	0	0	0	0	0	0
2507409962	0	0	0	-1.45892		FALSE	FALSE	FALSE	TRUE	FALSE	KO:K01885	pfam00749	tRNA-synt_1c	2507409962 MettrDRAFT_3914 glutamyl-tRNA synthetase [Methylosinus trichosporium OB3b : MettrDRAFT_Contig106]		1	2	1	0	0	0	0	0	0	0	0	0
2507410076	0	0	0	-1.4615		FALSE	FALSE	FALSE	TRUE	FALSE	KO:K04773	pfam01343	Peptidase_S49	2507410076 MettrDRAFT_4028 protease-4 [Methylosinus trichosporium OB3b : MettrDRAFT_Contig106]		0	0	0	0	0	0	0	0	0	0	0	0
2507410083	0	0	0	-1.46576		FALSE	FALSE	FALSE	TRUE	FALSE	not found	not found	not found	2507410083 MettrDRAFT_4035 hypothetical protein [Methylosinus trichosporium OB3b : MettrDRAFT_Contig106]		0	0	0	0	0	0	0	0	0	0	0	0
2507408949	0	0	0	-1.47728		FALSE	FALSE	FALSE	TRUE	FALSE	KO:K03413	pfam00072	Response_reg	2507408949 MettrDRAFT_2901 two-component system, chemotaxis family, response regulator CheY [Methylosinus trichosporium OB3b : MettrDRAFT_Contig106]		0	0	0	0	1	0	0	0	0	0	0	0
2507407194	0	0	0	-1.47866		FALSE	FALSE	FALSE	TRUE	FALSE	not found	pfam09923	DUF2155	2507407194 MettrDRAFT_1146 hypothetical protein [Methylosinus trichosporium OB3b : MettrDRAFT_Contig106]		0	0	0	0	0	0	0	0	0	0	0	0
2507407270	0	0	0	-1.47875		FALSE	FALSE	FALSE	TRUE	FALSE	not found	pfam20772	TACO1_YebC_N	2507407270 MettrDRAFT_1222 DNA-binding regulatory protein, YebC/PmpR family [Methylosinus trichosporium OB3b : MettrDRAFT_Contig106]		0	0	0	0	0	0	0	0	0	0	0	0
2507407324	0	0	0	-1.48136		FALSE	FALSE	FALSE	TRUE	FALSE	not found	not found	not found	2507407324 MettrDRAFT_1276 hypothetical protein [Methylosinus trichosporium OB3b : MettrDRAFT_Contig106]		0	0	0	0	0	0	0	0	0	0	0	0
2507408663	0	0	0	-1.49291		FALSE	FALSE	FALSE	TRUE	FALSE	KO:K01924	pfam01225	Mur_ligase	2507408663 MettrDRAFT_2615 UDP-N-acetylmuramate--L-alanine ligase [Methylosinus trichosporium OB3b : MettrDRAFT_Contig106]		0	0	0	0	0	0	0	0	0	0	0	0
2507407439	0	0	0	-1.50524		FALSE	FALSE	FALSE	TRUE	FALSE	KO:K02279	pfam08666	SAF	2507407439 MettrDRAFT_1391 pilus assembly protein CpaB [Methylosinus trichosporium OB3b : MettrDRAFT_Contig106]		0	0	0	0	1	0	0	0	0	0	0	0
2507409989	0	0	0	-1.51282		FALSE	FALSE	FALSE	TRUE	FALSE	KO:K01918	pfam02569	Pantoate_ligase	2507409989 MettrDRAFT_3941 pantoate--beta-alanine ligase [Methylosinus trichosporium OB3b : MettrDRAFT_Contig106]		1	0	1	0	0	0	0	0	0	0	0	0
2507406815	0	0	0	-1.51643		FALSE	FALSE	FALSE	TRUE	FALSE	KO:K01591	pfam00215	OMPdecase	2507406815 MettrDRAFT_0767 orotidine-5-phosphate decarboxylase [Methylosinus trichosporium OB3b : MettrDRAFT_Contig106]		0	0	1	0	0	0	0	0	0	0	0	0
2507409607	0	0	0	-1.52007		FALSE	FALSE	FALSE	TRUE	FALSE	not found	pfam00582	Usp	2507409607 MettrDRAFT_3559 Universal stress protein UspA and related nucleotide-binding proteins [Methylosinus trichosporium OB3b : MettrDRAFT_Contig106]		0	0	0	0	0	0	0	0	0	0	0	0
2507407081	0	0	0	-1.52055		FALSE	FALSE	FALSE	TRUE	FALSE	not found	pfam00126	HTH_1	2507407081 MettrDRAFT_1033 DNA-binding transcriptional regulator, LysR family [Methylosinus trichosporium OB3b : MettrDRAFT_Contig106]		0	0	0	0	0	0	0	0	0	0	0	0
2507406758	0	0	0	-1.52312		FALSE	FALSE	FALSE	TRUE	FALSE	not found	not found	not found	2507406758 MettrDRAFT_0710 hypothetical protein [Methylosinus trichosporium OB3b : MettrDRAFT_Contig106]		0	0	0	0	0	0	0	0	0	0	0	0
2507409592	0	0	0	-1.52594		FALSE	FALSE	FALSE	TRUE	FALSE	not found	pfam09976	TPR_21	2507409592 MettrDRAFT_3544 hypothetical protein [Methylosinus trichosporium OB3b : MettrDRAFT_Contig106]		0	0	0	0	0	0	0	0	0	0	0	0
2507410319	0	0	0	-1.52707		FALSE	FALSE	FALSE	TRUE	FALSE	KO:K03413	pfam00072	Response_reg	2507410319 MettrDRAFT_4272 two-component system, chemotaxis family, response regulator CheY [Methylosinus trichosporium OB3b : MettrDRAFT_Contig105]		0	0	0	0	1	0	0	0	0	0	0	0
2507408560	0	0	0	-1.53216		FALSE	FALSE	FALSE	TRUE	FALSE	KO:K21677	pfam01593	Amino_oxidase	2507408560 MettrDRAFT_2512 squalene-associated FAD-dependent desaturase [Methylosinus trichosporium OB3b : MettrDRAFT_Contig106]		0	0	0	0	0	0	0	0	0	0	0	0
2507409994	0	0	0	-1.53419		FALSE	FALSE	FALSE	TRUE	FALSE	KO:K04518	pfam00800	PDT	2507409994 MettrDRAFT_3946 prephenate dehydratase [Methylosinus trichosporium OB3b : MettrDRAFT_Contig106]		1	0	0	0	0	0	0	0	0	0	0	0
2507407021	0	0	0	-1.53719		FALSE	FALSE	FALSE	TRUE	FALSE	KO:K03625	pfam01029	NusB	2507407021 MettrDRAFT_0973 NusB antitermination factor [Methylosinus trichosporium OB3b : MettrDRAFT_Contig106]		0	0	0	0	0	0	0	0	0	0	0	0
2507406629	0	0	0	-1.54066		FALSE	FALSE	FALSE	TRUE	FALSE	KO:K01778	pfam01678	DAP_epimerase	2507406629 MettrDRAFT_0581 diaminopimelate epimerase [Methylosinus trichosporium OB3b : MettrDRAFT_Contig106]		1	1	0	0	0	0	0	0	0	0	0	0
2507410089	0	0	0	-1.54143		FALSE	FALSE	FALSE	TRUE	FALSE	KO:K09769	pfam13277	YmdB	2507410089 MettrDRAFT_4041 hypothetical protein [Methylosinus trichosporium OB3b : MettrDRAFT_Contig106]		0	0	0	0	0	0	0	0	0	0	0	0
2507408531	0	0	0	-1.5423		FALSE	FALSE	FALSE	TRUE	FALSE	KO:K00927	pfam00162	PGK	2507408531 MettrDRAFT_2483 phosphoglycerate kinase [Methylosinus trichosporium OB3b : MettrDRAFT_Contig106]		1	1	0	1	0	0	0	0	0	0	0	0
2507407798	0	0	0	-1.55997		FALSE	FALSE	FALSE	TRUE	FALSE	not found	pfam14235	DUF4337	2507407798 MettrDRAFT_1750 protein of unknown function (DUF4337) [Methylosinus trichosporium OB3b : MettrDRAFT_Contig106]		0	0	0	0	0	0	0	0	0	0	0	0
2507408563	0	0	0	-1.56074		FALSE	FALSE	FALSE	TRUE	FALSE	not found	pfam00378	ECH_1	2507408563 MettrDRAFT_2515 Enoyl-CoA hydratase/carnithine racemase [Methylosinus trichosporium OB3b : MettrDRAFT_Contig106]		0	0	0	0	0	0	0	0	0	0	0	0
2507406890	0	0	0	-1.56456		FALSE	FALSE	FALSE	TRUE	FALSE	KO:K01609	pfam00218	IGPS	2507406890 MettrDRAFT_0842 indole-3-glycerol phosphate synthase [Methylosinus trichosporium OB3b : MettrDRAFT_Contig106]		1	0	0	0	0	0	0	0	0	0	0	0
2507407836	0	0	0	-1.57045		FALSE	FALSE	FALSE	TRUE	FALSE	not found	not found	not found	2507407836 MettrDRAFT_1788 hypothetical protein [Methylosinus trichosporium OB3b : MettrDRAFT_Contig106]		0	0	0	0	0	0	0	0	0	0	0	0
2507407399	0	0	0	-1.57132		FALSE	FALSE	FALSE	TRUE	FALSE	not found	not found	not found	2507407399 MettrDRAFT_1351 hypothetical protein [Methylosinus trichosporium OB3b : MettrDRAFT_Contig106]		0	0	0	0	0	0	0	0	0	0	0	0
2507409072	0	0	0	-1.57158		FALSE	FALSE	FALSE	TRUE	FALSE	KO:K15256	pfam13649	Methyltransf_25	2507409072 MettrDRAFT_3024 Methylase involved in ubiquinone/menaquinone biosynthesis [Methylosinus trichosporium OB3b : MettrDRAFT_Contig106]		0	0	0	0	0	0	0	0	0	0	0	0
2507409085	0	0	0	-1.5807		FALSE	FALSE	FALSE	TRUE	FALSE	KO:K07289	pfam05170	AsmA	2507409085 MettrDRAFT_3037 AsmA protein [Methylosinus trichosporium OB3b : MettrDRAFT_Contig106]		0	0	0	0	0	0	0	0	0	0	0	0
2507406345	0	0	0	-1.58186		FALSE	FALSE	FALSE	TRUE	FALSE	KO:K13599	pfam00072	Response_reg	2507406345 MettrDRAFT_0297 two-component system, NtrC family, nitrogen regulation response regulator NtrX [Methylosinus trichosporium OB3b : MettrDRAFT_Contig106]		0	0	0	0	1	0	0	0	0	0	0	0
2507409666	0	0	0	-1.58719		FALSE	FALSE	FALSE	TRUE	FALSE	KO:K01887	pfam03485	Arg_tRNA_synt_N	2507409666 MettrDRAFT_3618 arginyl-tRNA synthetase [Methylosinus trichosporium OB3b : MettrDRAFT_Contig106]		0	0	0	0	0	0	0	0	0	0	0	0
2507406460	0	0	0	-1.59357		FALSE	FALSE	FALSE	TRUE	FALSE	KO:K06147	pfam00664	ABC_membrane	2507406460 MettrDRAFT_0412 ATP-binding cassette, subfamily B [Methylosinus trichosporium OB3b : MettrDRAFT_Contig106]		0	0	0	0	0	0	0	0	0	1	0	0
2507408842	0	0	0	-1.60668		FALSE	FALSE	FALSE	TRUE	FALSE	KO:K00609	pfam02729	OTCace_N	2507408842 MettrDRAFT_2794 aspartate carbamoyltransferase [Methylosinus trichosporium OB3b : MettrDRAFT_Contig106]		0	0	1	0	0	0	0	0	0	0	0	0
2507409538	0	0	0	-1.61078		FALSE	FALSE	FALSE	TRUE	FALSE	KO:K02837	pfam00009	GTP_EFTU	2507409538 MettrDRAFT_3490 peptide chain release factor 3 [Methylosinus trichosporium OB3b : MettrDRAFT_Contig106]		0	0	0	0	0	0	0	0	0	0	0	0
2507409012	0	0	0	-1.62211		FALSE	FALSE	FALSE	TRUE	FALSE	KO:K23163	pfam13531	SBP_bac_11	2507409012 MettrDRAFT_2964 sulfate transport system substrate-binding protein [Methylosinus trichosporium OB3b : MettrDRAFT_Contig106]		0	0	0	0	0	0	0	0	1	1	0	0
2507406067	0	0	0	-1.6257		FALSE	FALSE	FALSE	TRUE	FALSE	KO:K15012	pfam00072	Response_reg	2507406067 MettrDRAFT_0019 two-component system, response regulator RegA [Methylosinus trichosporium OB3b : MettrDRAFT_Contig106]		0	0	0	0	1	0	0	0	0	0	0	0
2507408819	0	0	0	-1.63158		FALSE	FALSE	FALSE	TRUE	FALSE	KO:K02961	pfam00366	Ribosomal_S17	2507408819 MettrDRAFT_2771 small subunit ribosomal protein S17 [Methylosinus trichosporium OB3b : MettrDRAFT_Contig106]		0	0	0	0	0	0	0	0	0	0	0	0
2507406618	0	0	0	-1.63509		FALSE	FALSE	FALSE	TRUE	FALSE	KO:K00772	pfam01048	PNP_UDP_1	2507406618 MettrDRAFT_0570 5-methylthioadenosine phosphorylase [Methylosinus trichosporium OB3b : MettrDRAFT_Contig106]		0	0	0	0	0	0	0	0	0	0	0	0
2507410379	0	0	0	-1.63811		FALSE	FALSE	FALSE	TRUE	FALSE	not found	pfam10009	DUF2252	2507410379 MettrDRAFT_4332 Uncharacterized conserved protein, DUF2252 family [Methylosinus trichosporium OB3b : MettrDRAFT_Contig105]		0	0	0	0	0	0	0	0	0	0	0	0
2507409496	0	0	0	-1.6383		FALSE	FALSE	FALSE	TRUE	FALSE	not found	pfam13649	Methyltransf_25	2507409496 MettrDRAFT_3448 Methylase involved in ubiquinone/menaquinone biosynthesis [Methylosinus trichosporium OB3b : MettrDRAFT_Contig106]		0	0	0	0	0	0	0	0	0	0	0	0
2507406069	0	0	0	-1.64083		FALSE	FALSE	FALSE	TRUE	FALSE	KO:K02291	pfam00494	SQS_PSY	2507406069 MettrDRAFT_0021 phytoene synthase [Methylosinus trichosporium OB3b : MettrDRAFT_Contig106]		1	0	0	0	0	0	0	0	0	0	0	0
2507407329	0	0	0	-1.64466		FALSE	FALSE	FALSE	TRUE	FALSE	KO:K25986	pfam07063	HGLS	2507407329 MettrDRAFT_1281 Uncharacterized metalloenzyme YdcJ, glyoxalase superfamily [Methylosinus trichosporium OB3b : MettrDRAFT_Contig106]		0	1	0	0	0	0	0	0	0	0	0	0
2507407153	0	0	0	-1.64555		FALSE	FALSE	FALSE	TRUE	FALSE	not found	pfam01272	GreA_GreB	2507407153 MettrDRAFT_1105 Transcription elongation factor, GreA/GreB family [Methylosinus trichosporium OB3b : MettrDRAFT_Contig106]		0	0	0	0	0	0	0	0	0	0	0	0
2507407195	0	0	0	-1.64577		FALSE	FALSE	FALSE	TRUE	FALSE	not found	pfam05071	NDUFA12	2507407195 MettrDRAFT_1147 NADH:ubiquinone oxidoreductase subunit [Methylosinus trichosporium OB3b : MettrDRAFT_Contig106]		0	0	0	0	0	0	0	0	0	0	0	0
2507407435	0	0	0	-1.64659		FALSE	FALSE	FALSE	TRUE	FALSE	KO:K02283	pfam00437	T2SSE	2507407435 MettrDRAFT_1387 pilus assembly protein CpaF [Methylosinus trichosporium OB3b : MettrDRAFT_Contig106]		0	0	0	0	1	0	0	0	0	0	0	0
2507408666	0	0	0	-1.65076		FALSE	FALSE	FALSE	TRUE	FALSE	KO:K01925	pfam21799	MurD-like_N	2507408666 MettrDRAFT_2618 UDP-N-acetylmuramoylalanine--D-glutamate ligase [Methylosinus trichosporium OB3b : MettrDRAFT_Contig106]		0	0	0	0	0	0	0	0	0	0	0	0
2507407478	0	0	0	-1.65485		FALSE	FALSE	FALSE	TRUE	FALSE	KO:K02990	pfam01250	Ribosomal_S6	2507407478 MettrDRAFT_1430 small subunit ribosomal protein S6 [Methylosinus trichosporium OB3b : MettrDRAFT_Contig106]		0	0	0	0	0	0	0	0	0	0	0	0
2507406542	0	0	0	-1.65723		FALSE	FALSE	FALSE	TRUE	FALSE	KO:K09747	pfam02575	YbaB_DNA_bd	2507406542 MettrDRAFT_0494 hypothetical protein [Methylosinus trichosporium OB3b : MettrDRAFT_Contig106]		0	0	0	0	0	0	0	0	0	0	0	0
2507408926	0	0	0	-1.65728		FALSE	FALSE	FALSE	TRUE	FALSE	KO:K00945	pfam02224	Cytidylate_kin	2507408926 MettrDRAFT_2878 cytidylate kinase [Methylosinus trichosporium OB3b : MettrDRAFT_Contig106]		0	0	0	0	0	0	0	0	0	0	0	0
2507407593	0	0	0	-1.66215		FALSE	FALSE	FALSE	TRUE	FALSE	not found	pfam13191	AAA_16	2507407593 MettrDRAFT_1545 Predicted ATPase, AAA+ ATPase superfamily [Methylosinus trichosporium OB3b : MettrDRAFT_Contig106]		0	0	0	0	0	0	0	0	0	0	0	0
2507408462	0	0	0	-1.66533		FALSE	FALSE	FALSE	TRUE	FALSE	KO:K01500	pfam04961	FTCD_C	2507408462 MettrDRAFT_2414 methenyltetrahydrofolate cyclohydrolase [Methylosinus trichosporium OB3b : MettrDRAFT_Contig106]		0	0	1	1	0	0	0	1	0	0	0	0
2507409646	0	0	0	-1.66735		FALSE	FALSE	FALSE	TRUE	FALSE	KO:K02919	pfam00444	Ribosomal_L36	2507409646 MettrDRAFT_3598 rpmJ large subunit ribosomal protein L36 [Methylosinus trichosporium OB3b : MettrDRAFT_Contig106]		0	0	0	0	0	0	0	0	0	0	0	0
2507410356	0	0	0	-1.67549		FALSE	FALSE	FALSE	TRUE	FALSE	KO:K15328	pfam00698	Acyl_transf_1	2507410356 MettrDRAFT_4309 bacillaene synthase trans-acting acyltransferase [Methylosinus trichosporium OB3b : MettrDRAFT_Contig105]		0	0	0	0	0	0	0	0	0	0	0	0
2507408283	0	0	0	-1.67748		FALSE	FALSE	FALSE	TRUE	FALSE	KO:K00941	pfam08543	Phos_pyr_kin	2507408283 MettrDRAFT_2235 hydroxymethylpyrimidine/phosphomethylpyrimidine kinase [Methylosinus trichosporium OB3b : MettrDRAFT_Contig106]		0	0	1	0	0	0	0	0	0	0	0	0
2507406560	0	0	0	-1.68997		FALSE	FALSE	FALSE	TRUE	FALSE	KO:K01426	pfam01425	Amidase	2507406560 MettrDRAFT_0512 amidase [Methylosinus trichosporium OB3b : MettrDRAFT_Contig106]		0	1	0	0	0	0	0	0	0	0	0	0
2507407096	0	0	0	-1.69092		FALSE	FALSE	FALSE	TRUE	FALSE	KO:K00919	pfam00288	GHMP_kinases_N	2507407096 MettrDRAFT_1048 4-diphosphocytidyl-2-C-methyl-D-erythritol kinase [Methylosinus trichosporium OB3b : MettrDRAFT_Contig106]		1	0	0	0	0	0	0	0	0	0	0	0
2507408953	0	0	0	-1.694		FALSE	FALSE	FALSE	TRUE	FALSE	KO:K03406	pfam12729	4HB_MCP_1	2507408953 MettrDRAFT_2905 methyl-accepting chemotaxis sensory transducer [Methylosinus trichosporium OB3b : MettrDRAFT_Contig106]		0	0	0	0	1	0	0	0	0	0	0	0
2507407020	0	0	0	-1.70154		FALSE	FALSE	FALSE	TRUE	FALSE	KO:K00794	pfam00885	DMRL_synthase	2507407020 MettrDRAFT_0972 6,7-dimethyl-8-ribityllumazine synthase [Methylosinus trichosporium OB3b : MettrDRAFT_Contig106]		1	0	1	0	0	0	0	0	0	0	0	0
2507409137	0	0	0	-1.70299		FALSE	FALSE	FALSE	TRUE	FALSE	not found	not found	not found	2507409137 MettrDRAFT_3089 hypothetical protein [Methylosinus trichosporium OB3b : MettrDRAFT_Contig106]		0	0	0	0	0	0	0	0	0	0	0	0
2507407376	0	0	0	-1.71272		FALSE	FALSE	FALSE	TRUE	FALSE	KO:K00645	pfam00698	Acyl_transf_1	2507407376 MettrDRAFT_1328 [acyl-carrier-protein] S-malonyltransferase [Methylosinus trichosporium OB3b : MettrDRAFT_Contig106]		1	0	0	0	0	0	0	0	0	0	0	0
2507407800	0	0	0	-1.71404		FALSE	FALSE	FALSE	TRUE	FALSE	KO:K03089	pfam00140	Sigma70_r1_2	2507407800 MettrDRAFT_1752 RNA polymerase, sigma 32 subunit, RpoH [Methylosinus trichosporium OB3b : MettrDRAFT_Contig106]		0	0	0	0	0	0	0	0	0	0	0	0
2507408776	0	0	0	-1.7283		FALSE	FALSE	FALSE	TRUE	FALSE	KO:K02020	pfam13531	SBP_bac_11	2507408776 MettrDRAFT_2728 molybdate transport system substrate-binding protein [Methylosinus trichosporium OB3b : MettrDRAFT_Contig106]		0	0	0	0	0	0	0	0	1	1	0	0
2507408843	0	0	0	-1.7362		FALSE	FALSE	FALSE	TRUE	FALSE	not found	pfam08239	SH3_3	2507408843 MettrDRAFT_2795 Uncharacterized conserved protein YgiM, contains N-terminal SH3 domain, DUF1202 family [Methylosinus trichosporium OB3b : MettrDRAFT_Contig106]		0	0	0	0	0	0	0	0	0	0	0	0
2507410252	0	0	0	-1.73716		FALSE	FALSE	FALSE	TRUE	FALSE	not found	pfam03976	PPK2	2507410252 MettrDRAFT_4204 polyphosphate:nucleotide phosphotransferase, PPK2 family [Methylosinus trichosporium OB3b : MettrDRAFT_Contig106]		0	0	0	0	0	0	0	0	0	0	0	0
2507407404	0	0	0	-1.73843		FALSE	FALSE	FALSE	TRUE	FALSE	KO:K03527	pfam02401	LYTB	2507407404 MettrDRAFT_1356 4-hydroxy-3-methylbut-2-enyl diphosphate reductase [Methylosinus trichosporium OB3b : MettrDRAFT_Contig106]		1	0	0	0	0	0	0	0	0	0	0	0
2507409037	0	0	0	-1.7402		FALSE	FALSE	FALSE	TRUE	FALSE	KO:K00208	pfam13561	adh_short_C2	2507409037 MettrDRAFT_2989 Enoyl-[acyl-carrier-protein] reductase [NADH] [Methylosinus trichosporium OB3b : MettrDRAFT_Contig106]		1	0	1	0	0	0	0	0	0	0	0	0
2507408662	0	0	0	-1.74141		FALSE	FALSE	FALSE	TRUE	FALSE	KO:K00075	pfam01565	FAD_binding_4	2507408662 MettrDRAFT_2614 UDP-N-acetylmuramate dehydrogenase [Methylosinus trichosporium OB3b : MettrDRAFT_Contig106]		0	0	0	0	0	0	0	0	0	0	0	0
2507406680	0	0	0	-1.74319		FALSE	FALSE	FALSE	TRUE	FALSE	KO:K00215	pfam01113	DapB_N	2507406680 MettrDRAFT_0632 dihydrodipicolinate reductase [Methylosinus trichosporium OB3b : MettrDRAFT_Contig106]		1	1	0	0	0	0	0	0	0	0	0	0
2507408245	0	0	0	-1.74321		FALSE	FALSE	FALSE	TRUE	FALSE	KO:K01704	pfam00694	Aconitase_C	2507408245 MettrDRAFT_2197 3-isopropylmalate/(R)-2-methylmalate dehydratase small subunit [Methylosinus trichosporium OB3b : MettrDRAFT_Contig106]		1	0	0	0	0	0	0	0	0	0	0	0
2507406340	0	0	0	-1.7469		FALSE	FALSE	FALSE	TRUE	FALSE	KO:K07708	pfam00989	PAS	2507406340 MettrDRAFT_0292 two-component system, NtrC family, nitrogen regulation sensor histidine kinase GlnL [Methylosinus trichosporium OB3b : MettrDRAFT_Contig106]		0	0	0	0	1	0	0	0	0	0	0	0
2507408574	0	0	0	-1.7471		FALSE	FALSE	FALSE	TRUE	FALSE	not found	pfam00691	OmpA	2507408574 MettrDRAFT_2526 Outer membrane protein OmpA [Methylosinus trichosporium OB3b : MettrDRAFT_Contig106]		0	0	0	0	0	0	0	0	0	0	0	0
2507406573	0	0	0	-1.74801		FALSE	FALSE	FALSE	TRUE	FALSE	KO:K09807	pfam04402	SIMPL	2507406573 MettrDRAFT_0525 hypothetical protein [Methylosinus trichosporium OB3b : MettrDRAFT_Contig106]		0	0	0	0	0	0	0	0	0	0	0	0
2507406227	0	0	0	-1.7531		FALSE	FALSE	FALSE	TRUE	FALSE	KO:K00568	pfam13489	Methyltransf_23	2507406227 MettrDRAFT_0179 3-demethylubiquinone-9 3-methyltransferase [Methylosinus trichosporium OB3b : MettrDRAFT_Contig106]		1	0	1	0	0	0	0	0	0	0	0	0
2507408908	0	0	0	-1.7544		FALSE	FALSE	FALSE	TRUE	FALSE	not found	not found	not found	2507408908 MettrDRAFT_2860 hypothetical protein [Methylosinus trichosporium OB3b : MettrDRAFT_Contig106]		0	0	0	0	0	0	0	0	0	0	0	0
2507408295	0	0	0	-1.75706		FALSE	FALSE	FALSE	TRUE	FALSE	KO:K04083	pfam01430	HSP33	2507408295 MettrDRAFT_2247 molecular chaperone Hsp33 [Methylosinus trichosporium OB3b : MettrDRAFT_Contig106]		0	0	0	0	0	0	0	0	0	0	1	0
2507407058	0	0	0	-1.76057		FALSE	FALSE	FALSE	TRUE	FALSE	KO:K07183	pfam00072	Response_reg	2507407058 MettrDRAFT_1010 response regulator receiver and ANTAR domain protein [Methylosinus trichosporium OB3b : MettrDRAFT_Contig106]		0	0	0	0	0	0	0	0	0	0	0	0
2507406764	0	0	0	-1.76454		FALSE	FALSE	FALSE	TRUE	FALSE	KO:K03545	pfam05697	Trigger_N	2507406764 MettrDRAFT_0716 trigger factor [Methylosinus trichosporium OB3b : MettrDRAFT_Contig106]		0	0	0	0	0	0	0	0	0	0	0	0
2507406485	0	0	0	-1.76569		FALSE	FALSE	FALSE	TRUE	FALSE	KO:K13589	pfam00072	Response_reg	2507406485 MettrDRAFT_0437 two-component system, cell cycle response regulator CpdR [Methylosinus trichosporium OB3b : MettrDRAFT_Contig106]		0	0	0	0	1	0	0	0	0	0	0	0
2507408415	0	0	0	-1.77446		FALSE	FALSE	FALSE	TRUE	FALSE	KO:K16161	pfam00111	Fer2	2507408415 MettrDRAFT_2367 soluble methane monooxygenase reductase apoprotein [Methylosinus trichosporium OB3b : MettrDRAFT_Contig106]		0	1	0	1	0	1	0	0	0	0	0	0
2507408960	0	0	0	-1.77475		FALSE	FALSE	FALSE	TRUE	FALSE	not found	pfam13578	Methyltransf_24	2507408960 MettrDRAFT_2912 Methyltransferase domain-containing protein [Methylosinus trichosporium OB3b : MettrDRAFT_Contig106]		0	0	0	0	0	0	0	0	0	0	0	0
2507406619	0	0	0	-1.77937		FALSE	FALSE	FALSE	TRUE	FALSE	KO:K09807	pfam04402	SIMPL	2507406619 MettrDRAFT_0571 hypothetical protein [Methylosinus trichosporium OB3b : MettrDRAFT_Contig106]		0	0	0	0	0	0	0	0	0	0	0	0
2507407363	0	0	0	-1.78044		FALSE	FALSE	FALSE	TRUE	FALSE	KO:K02355	pfam00009	GTP_EFTU	2507407363 MettrDRAFT_1315 elongation factor G [Methylosinus trichosporium OB3b : MettrDRAFT_Contig106]		0	0	0	0	0	0	0	0	0	0	0	0
2507408515	0	0	0	-1.78173		FALSE	FALSE	FALSE	TRUE	FALSE	KO:K09117	pfam09424	YqeY	2507408515 MettrDRAFT_2467 hypothetical protein [Methylosinus trichosporium OB3b : MettrDRAFT_Contig106]		0	0	0	0	0	0	0	0	0	0	0	0
2507409529	0	0	0	-1.7869		FALSE	FALSE	FALSE	TRUE	FALSE	KO:K05714	pfam12697	Abhydrolase_6	2507409529 MettrDRAFT_3481 Predicted hydrolases or acyltransferases (alpha/beta hydrolase superfamily) [Methylosinus trichosporium OB3b : MettrDRAFT_Contig106]		0	1	0	0	0	0	0	0	0	0	0	0
2507406410	0	0	0	-1.78919		FALSE	FALSE	FALSE	TRUE	FALSE	KO:K02341	pfam13177	DNA_pol3_delta2	2507406410 MettrDRAFT_0362 DNA polymerase-3 subunit delta [Methylosinus trichosporium OB3b : MettrDRAFT_Contig106]		0	0	0	0	0	0	0	0	0	0	0	0
2507407222	0	0	0	-1.79065		FALSE	FALSE	FALSE	TRUE	FALSE	not found	not found	not found	2507407222 MettrDRAFT_1174 hypothetical protein [Methylosinus trichosporium OB3b : MettrDRAFT_Contig106]		0	0	0	0	0	0	0	0	0	0	0	0
2507407520	0	0	0	-1.79401		FALSE	FALSE	FALSE	TRUE	FALSE	not found	pfam03473	MOSC	2507407520 MettrDRAFT_1472 MOSC domain-containing protein YiiM [Methylosinus trichosporium OB3b : MettrDRAFT_Contig106]		0	0	0	0	0	0	0	0	0	0	0	0
2507408199	0	0	0	-1.79731		FALSE	FALSE	FALSE	TRUE	FALSE	not found	pfam03734	YkuD	2507408199 MettrDRAFT_2151 Lipoprotein-anchoring transpeptidase ErfK/SrfK [Methylosinus trichosporium OB3b : MettrDRAFT_Contig106]		0	0	0	0	0	0	0	0	0	0	0	0
2507407059	0	0	0	-1.79888		FALSE	FALSE	FALSE	TRUE	FALSE	KO:K22067	pfam13379	NMT1_2	2507407059 MettrDRAFT_1011 NitT/TauT family transport system ATP-binding protein [Methylosinus trichosporium OB3b : MettrDRAFT_Contig106]		0	0	0	0	0	0	0	0	0	0	0	0
2507408737	0	0	0	-1.80222		FALSE	FALSE	FALSE	TRUE	FALSE	not found	pfam07715	Plug	2507408737 MettrDRAFT_2689 Outer membrane receptor proteins, mostly Fe transport [Methylosinus trichosporium OB3b : MettrDRAFT_Contig106]		0	0	0	0	0	0	0	0	0	0	0	0
2507406275	0	0	0	-1.80278		FALSE	FALSE	FALSE	TRUE	FALSE	KO:K02003	pfam00005	ABC_tran	2507406275 MettrDRAFT_0227 putative ABC transport system ATP-binding protein [Methylosinus trichosporium OB3b : MettrDRAFT_Contig106]		0	0	0	0	0	0	0	0	0	1	0	0
2507409637	0	0	0	-1.8066		FALSE	FALSE	FALSE	TRUE	FALSE	KO:K08296	pfam00300	His_Phos_1	2507409637 MettrDRAFT_3589 phosphohistidine phosphatase [Methylosinus trichosporium OB3b : MettrDRAFT_Contig106]		0	0	0	0	0	0	0	0	0	0	0	0
2507408286	0	0	0	-1.81113		FALSE	FALSE	FALSE	TRUE	FALSE	KO:K01759	pfam00903	Glyoxalase	2507408286 MettrDRAFT_2238 lactoylglutathione lyase [Methylosinus trichosporium OB3b : MettrDRAFT_Contig106]		0	0	0	0	0	0	0	0	0	0	0	0
2507406373	0	0	0	-1.81163		FALSE	FALSE	FALSE	TRUE	FALSE	KO:K00773	pfam01702	TGT	2507406373 MettrDRAFT_0325 queuine tRNA-ribosyltransferase [Methylosinus trichosporium OB3b : MettrDRAFT_Contig106]		0	0	0	0	0	0	0	0	0	0	0	0
2507408541	0	0	0	-1.8147		FALSE	FALSE	FALSE	TRUE	FALSE	KO:K19706	pfam04116	FA_hydroxylase	2507408541 MettrDRAFT_2493 Sterol desaturase [Methylosinus trichosporium OB3b : MettrDRAFT_Contig106]		0	0	0	0	0	0	0	0	0	0	0	0
2507409038	0	0	0	-1.81571		FALSE	FALSE	FALSE	TRUE	FALSE	KO:K00647	pfam00109	ketoacyl-synt	2507409038 MettrDRAFT_2990 3-oxoacyl-[acyl-carrier-protein] synthase-1 [Methylosinus trichosporium OB3b : MettrDRAFT_Contig106]		0	0	1	0	0	0	0	0	0	0	0	0
2507406683	0	0	0	-1.81737		FALSE	FALSE	FALSE	TRUE	FALSE	KO:K08738	pfam00034	Cytochrom_C	2507406683 MettrDRAFT_0635 cytochrome c [Methylosinus trichosporium OB3b : MettrDRAFT_Contig106]		0	0	0	0	1	0	0	0	0	0	0	0
2507406145	0	0	0	-1.82077		FALSE	FALSE	FALSE	TRUE	FALSE	KO:K02503	pfam01230	HIT	2507406145 MettrDRAFT_0097 histidine triad (HIT) family protein [Methylosinus trichosporium OB3b : MettrDRAFT_Contig106]		0	0	0	0	0	0	0	0	0	0	0	0
2507407968	0	0	0	-1.8235		FALSE	FALSE	FALSE	TRUE	FALSE	KO:K22747	pfam00355	Rieske	2507407968 MettrDRAFT_1920 NAD(P)H-nitrite reductase [Methylosinus trichosporium OB3b : MettrDRAFT_Contig106]		0	0	0	0	0	0	0	0	0	0	0	0
2507406892	0	0	0	-1.8247		FALSE	FALSE	FALSE	TRUE	FALSE	KO:K03750	pfam03453	MoeA_N	2507406892 MettrDRAFT_0844 molybdopterin molybdotransferase [Methylosinus trichosporium OB3b : MettrDRAFT_Contig106]		0	0	1	0	0	0	0	0	0	0	0	0
2507407294	0	0	0	-1.82737		FALSE	FALSE	FALSE	TRUE	FALSE	KO:K14652	pfam00926	DHBP_synthase	2507407294 MettrDRAFT_1246 3,4-dihydroxy 2-butanone 4-phosphate synthase / GTP cyclohydrolase II [Methylosinus trichosporium OB3b : MettrDRAFT_Contig106]		1	0	1	0	0	0	0	0	0	0	0	0
2507407792	0	0	0	-1.83623		FALSE	FALSE	FALSE	TRUE	FALSE	not found	pfam01965	DJ-1_PfpI	2507407792 MettrDRAFT_1744 Putative intracellular protease/amidase [Methylosinus trichosporium OB3b : MettrDRAFT_Contig106]		0	0	0	0	0	0	0	0	0	0	0	0
2507408178	0	0	0	-1.83682		FALSE	FALSE	FALSE	TRUE	FALSE	not found	pfam20089	DUF6481	2507408178 MettrDRAFT_2130 hypothetical protein [Methylosinus trichosporium OB3b : MettrDRAFT_Contig106]		0	0	0	0	0	0	0	0	0	0	0	0
2507408427	0	0	0	-1.85186		FALSE	FALSE	FALSE	TRUE	FALSE	not found	pfam00561	Abhydrolase_1	2507408427 MettrDRAFT_2379 Pimeloyl-ACP methyl ester carboxylesterase [Methylosinus trichosporium OB3b : MettrDRAFT_Contig106]		0	0	0	0	0	0	0	0	0	0	0	0
2507408035	0	0	0	-1.85568		FALSE	FALSE	FALSE	TRUE	FALSE	not found	pfam00581	Rhodanese	2507408035 MettrDRAFT_1987 PQQ-dependent catabolism-associated CXXCW motif protein [Methylosinus trichosporium OB3b : MettrDRAFT_Contig106]		0	0	0	0	0	0	0	0	0	0	0	0
2507408792	0	0	0	-1.86262		FALSE	FALSE	FALSE	TRUE	FALSE	KO:K03624	pfam03449	GreA_GreB_N	2507408792 MettrDRAFT_2744 transcription elongation factor GreA [Methylosinus trichosporium OB3b : MettrDRAFT_Contig106]		0	0	0	0	0	0	0	0	0	0	0	0
2507406448	0	0	0	-1.86342		FALSE	FALSE	FALSE	TRUE	FALSE	KO:K01698	pfam00490	ALAD	2507406448 MettrDRAFT_0400 porphobilinogen synthase [Methylosinus trichosporium OB3b : MettrDRAFT_Contig106]		1	1	1	0	0	0	0	0	0	0	0	0
2507407136	0	0	0	-1.87333		FALSE	FALSE	FALSE	TRUE	FALSE	not found	not found	not found	2507407136 MettrDRAFT_1088 hypothetical protein [Methylosinus trichosporium OB3b : MettrDRAFT_Contig106]		0	0	0	0	0	0	0	0	0	0	0	0
2507407225	0	0	0	-1.87824		FALSE	FALSE	FALSE	TRUE	FALSE	KO:K10563	pfam01149	Fapy_DNA_glyco	2507407225 MettrDRAFT_1177 DNA-(apurinic or apyrimidinic site) lyase [Methylosinus trichosporium OB3b : MettrDRAFT_Contig106]		0	0	0	0	0	0	0	0	0	0	0	0
2507406678	0	0	0	-1.88867		FALSE	FALSE	FALSE	TRUE	FALSE	not found	pfam02518	HATPase_c	2507406678 MettrDRAFT_0630 Signal transduction histidine kinase [Methylosinus trichosporium OB3b : MettrDRAFT_Contig106]		0	0	0	0	0	0	0	0	0	0	0	0
2507410292	0	0	0	-1.89011		FALSE	FALSE	FALSE	TRUE	FALSE	not found	pfam00440	TetR_N	2507410292 MettrDRAFT_4245 transcriptional regulator, TetR family [Methylosinus trichosporium OB3b : MettrDRAFT_Contig105]		0	0	0	0	0	0	0	0	0	0	0	0
2507409702	0	0	0	-1.90627		FALSE	FALSE	FALSE	TRUE	FALSE	not found	not found	not found	2507409702 MettrDRAFT_3654 hypothetical protein [Methylosinus trichosporium OB3b : MettrDRAFT_Contig106]		0	0	0	0	0	0	0	0	0	0	0	0
2507409025	0	0	0	-1.91131		FALSE	FALSE	FALSE	TRUE	FALSE	KO:K06942	pfam01926	MMR_HSR1	2507409025 MettrDRAFT_2977 hypothetical protein [Methylosinus trichosporium OB3b : MettrDRAFT_Contig106]		0	0	0	0	0	0	0	0	0	0	0	0
2507406499	0	0	0	-1.91138		FALSE	FALSE	FALSE	TRUE	FALSE	not found	pfam00293	NUDIX	2507406499 MettrDRAFT_0451 ADP-ribose pyrophosphatase YjhB, NUDIX family [Methylosinus trichosporium OB3b : MettrDRAFT_Contig106]		0	0	0	0	0	0	0	0	0	0	0	0
2507409010	0	0	0	-1.91441		FALSE	FALSE	FALSE	TRUE	FALSE	not found	pfam02082	Rrf2	2507409010 MettrDRAFT_2962 transcriptional regulator, BadM/Rrf2 family [Methylosinus trichosporium OB3b : MettrDRAFT_Contig106]		0	0	0	0	0	0	0	0	0	0	0	0
2507406868	0	0	0	-1.91591		FALSE	FALSE	FALSE	TRUE	FALSE	not found	pfam04280	Tim44	2507406868 MettrDRAFT_0820 Predicted lipid-binding transport protein, Tim44 family [Methylosinus trichosporium OB3b : MettrDRAFT_Contig106]		0	0	0	0	0	0	0	0	0	0	0	0
2507409493	0	0	0	-1.91699		FALSE	FALSE	FALSE	TRUE	FALSE	KO:K08997	pfam02696	SelO	2507409493 MettrDRAFT_3445 Uncharacterized conserved protein YdiU, UPF0061 family [Methylosinus trichosporium OB3b : MettrDRAFT_Contig106]		0	0	0	0	0	0	0	0	0	0	0	0
2507409913	0	0	0	-1.92601		FALSE	FALSE	FALSE	TRUE	FALSE	not found	pfam05235	CHAD	2507409913 MettrDRAFT_3865 CHAD domain-containing protein [Methylosinus trichosporium OB3b : MettrDRAFT_Contig106]		0	0	0	0	0	0	0	0	0	0	0	0
2507408414	0	0	0	-1.92621		FALSE	FALSE	FALSE	TRUE	FALSE	KO:K16162	not found	not found	2507408414 MettrDRAFT_2366 methane monooxygenase component D [Methylosinus trichosporium OB3b : MettrDRAFT_Contig106]		0	1	0	1	0	1	0	0	0	0	0	0
2507407674	0	0	0	-1.9274		FALSE	FALSE	FALSE	TRUE	FALSE	KO:K00762	pfam00156	Pribosyltran	2507407674 MettrDRAFT_1626 orotate phosphoribosyltransferase [Methylosinus trichosporium OB3b : MettrDRAFT_Contig106]		0	0	1	0	0	0	0	0	0	0	0	0
2507408175	0	0	0	-1.9293		FALSE	FALSE	FALSE	TRUE	FALSE	KO:K07799	pfam13533	Biotin_lipoyl_2	2507408175 MettrDRAFT_2127 membrane fusion protein, multidrug efflux system [Methylosinus trichosporium OB3b : MettrDRAFT_Contig106]		0	0	0	0	1	0	0	0	0	1	0	0
2507406667	0	0	0	-1.93185		FALSE	FALSE	FALSE	TRUE	FALSE	not found	pfam01613	Flavin_Reduct	2507406667 MettrDRAFT_0619 NADH-FMN oxidoreductase RutF, flavin reductase (DIM6/NTAB) family [Methylosinus trichosporium OB3b : MettrDRAFT_Contig106]		0	0	0	0	0	0	0	0	0	0	0	0
2507408803	0	0	0	-1.93408		FALSE	FALSE	FALSE	TRUE	FALSE	KO:K06997	pfam01168	Ala_racemase_N	2507408803 MettrDRAFT_2755 hypothetical protein [Methylosinus trichosporium OB3b : MettrDRAFT_Contig106]		0	0	0	0	0	0	0	0	0	0	0	0
2507409650	0	0	0	-1.94531		FALSE	FALSE	FALSE	TRUE	FALSE	KO:K03406	pfam08447	PAS_3	2507409650 MettrDRAFT_3602 methyl-accepting chemotaxis sensory transducer with Pas/Pac sensor [Methylosinus trichosporium OB3b : MettrDRAFT_Contig106]		0	0	0	0	1	0	0	0	0	0	0	0
2507406659	0	0	0	-1.94697		FALSE	FALSE	FALSE	TRUE	FALSE	KO:K00413	pfam02167	Cytochrom_C1	2507406659 MettrDRAFT_0611 Cytochrome c1 [Methylosinus trichosporium OB3b : MettrDRAFT_Contig106]		0	0	0	0	1	0	0	0	0	0	0	0
2507409506	0	0	0	-1.94877		FALSE	FALSE	FALSE	TRUE	FALSE	not found	pfam05050	Methyltransf_21	2507409506 MettrDRAFT_3458 methyltransferase, FkbM family [Methylosinus trichosporium OB3b : MettrDRAFT_Contig106]		0	0	0	0	0	0	0	0	0	0	0	0
2507408923	0	0	0	-1.9504		FALSE	FALSE	FALSE	TRUE	FALSE	not found	pfam09339	HTH_IclR	2507408923 MettrDRAFT_2875 IclR helix-turn-helix domain-containing protein [Methylosinus trichosporium OB3b : MettrDRAFT_Contig106]		0	0	0	0	0	0	0	0	0	0	0	0
2507406230	0	0	0	-1.96615		FALSE	FALSE	FALSE	TRUE	FALSE	KO:K00931	pfam00696	AA_kinase	2507406230 MettrDRAFT_0182 glutamate 5-kinase [Methylosinus trichosporium OB3b : MettrDRAFT_Contig106]		1	0	0	0	0	0	0	0	0	0	0	0
2507407278	0	0	0	-1.96923		FALSE	FALSE	FALSE	TRUE	FALSE	KO:K07165	pfam16220	DUF4880	2507407278 MettrDRAFT_1230 FecR family protein [Methylosinus trichosporium OB3b : MettrDRAFT_Contig106]		0	0	0	0	1	0	0	0	0	0	0	0
2507406721	0	0	0	-1.97048		FALSE	FALSE	FALSE	TRUE	FALSE	KO:K01761	pfam01053	Cys_Met_Meta_PP	2507406721 MettrDRAFT_0673 methionine-gamma-lyase [Methylosinus trichosporium OB3b : MettrDRAFT_Contig106]		0	0	0	0	0	0	0	0	0	0	0	0
2507406483	0	0	0	-1.97106		FALSE	FALSE	FALSE	TRUE	FALSE	KO:K05602	pfam00459	Inositol_P	2507406483 MettrDRAFT_0435 myo-inositol-1(or 4)-monophosphatase [Methylosinus trichosporium OB3b : MettrDRAFT_Contig106]		1	0	0	0	0	0	0	0	0	0	0	0
2507406068	0	0	0	-1.9738		FALSE	FALSE	FALSE	TRUE	FALSE	KO:K15011	pfam00512	HisKA	2507406068 MettrDRAFT_0020 two-component system, sensor histidine kinase RegB [Methylosinus trichosporium OB3b : MettrDRAFT_Contig106]		0	0	0	0	1	0	0	0	0	0	0	0
2507410038	0	0	0	-1.97995		FALSE	FALSE	FALSE	TRUE	FALSE	KO:K11443	pfam00072	Response_reg	2507410038 MettrDRAFT_3990 two-component system, cell cycle response regulator DivK [Methylosinus trichosporium OB3b : MettrDRAFT_Contig106]		0	0	0	0	1	0	0	0	0	0	0	0
2507409088	0	0	0	-1.98602		FALSE	FALSE	FALSE	TRUE	FALSE	not found	not found	not found	2507409088 MettrDRAFT_3040 Aspartyl protease [Methylosinus trichosporium OB3b : MettrDRAFT_Contig106]		0	0	0	0	0	0	0	0	0	0	0	0
2507406418	0	0	0	-2.00381		FALSE	FALSE	FALSE	TRUE	FALSE	not found	not found	not found	2507406418 MettrDRAFT_0370 hypothetical protein [Methylosinus trichosporium OB3b : MettrDRAFT_Contig106]		0	0	0	0	0	0	0	0	0	0	0	0
2507408413	0	0	0	-2.01186		FALSE	FALSE	FALSE	TRUE	FALSE	KO:K16159	pfam02964	MeMO_Hyd_G	2507408413 MettrDRAFT_2365 soluble methane monooxygenase hydroxylase component gamma subunit [Methylosinus trichosporium OB3b : MettrDRAFT_Contig106]		0	1	0	1	0	1	0	0	0	0	0	0
2507408959	0	0	0	-2.01187		FALSE	FALSE	FALSE	TRUE	FALSE	not found	pfam13489	Methyltransf_23	2507408959 MettrDRAFT_2911 Methyltransferase domain-containing protein [Methylosinus trichosporium OB3b : MettrDRAFT_Contig106]		0	0	0	0	0	0	0	0	0	0	0	0
2507407084	0	0	0	-2.01447		FALSE	FALSE	FALSE	TRUE	FALSE	KO:K00643	pfam00155	Aminotran_1_2	2507407084 MettrDRAFT_1036 5-aminolevulinate synthase [Methylosinus trichosporium OB3b : MettrDRAFT_Contig106]		1	0	1	0	0	0	0	0	0	0	0	0
2507406853	0	0	0	-2.01476		FALSE	FALSE	FALSE	TRUE	FALSE	not found	pfam13676	TIR_2	2507406853 MettrDRAFT_0805 hypothetical protein [Methylosinus trichosporium OB3b : MettrDRAFT_Contig106]		0	0	0	0	0	0	0	0	0	0	0	0
2507408735	0	0	0	-2.02208		FALSE	FALSE	FALSE	TRUE	FALSE	KO:K01673	pfam00484	Pro_CA	2507408735 MettrDRAFT_2687 carbonic anhydrase [Methylosinus trichosporium OB3b : MettrDRAFT_Contig106]		0	0	0	0	0	0	0	0	0	0	0	0
2507407492	0	0	0	-2.05671		FALSE	FALSE	FALSE	TRUE	FALSE	not found	not found	not found	2507407492 MettrDRAFT_1444 hypothetical protein [Methylosinus trichosporium OB3b : MettrDRAFT_Contig106]		0	0	0	0	0	0	0	0	0	0	0	0
2507408847	0	0	0	-2.05835		FALSE	FALSE	FALSE	TRUE	FALSE	KO:K00767	pfam02749	QRPTase_N	2507408847 MettrDRAFT_2799 nicotinate-nucleotide pyrophosphorylase [carboxylating] [Methylosinus trichosporium OB3b : MettrDRAFT_Contig106]		0	0	1	0	0	0	0	0	0	0	0	0
2507406728	0	0	0	-2.06091		FALSE	FALSE	FALSE	TRUE	FALSE	not found	pfam00990	GGDEF	2507406728 MettrDRAFT_0680 diguanylate cyclase (GGDEF) domain-containing protein [Methylosinus trichosporium OB3b : MettrDRAFT_Contig106]		0	0	0	0	0	0	0	0	0	0	0	0
2507407643	0	0	0	-2.06532		FALSE	FALSE	FALSE	TRUE	FALSE	KO:K04750	pfam06983	3-dmu-9_3-mt	2507407643 MettrDRAFT_1595 PhnB protein [Methylosinus trichosporium OB3b : MettrDRAFT_Contig106]		0	0	0	0	0	0	0	0	0	0	0	0
2507409660	0	0	0	-2.07003		FALSE	FALSE	FALSE	TRUE	FALSE	KO:K01790	pfam00908	dTDP_sugar_isom	2507409660 MettrDRAFT_3612 dTDP-4-dehydrorhamnose 3,5-epimerase [Methylosinus trichosporium OB3b : MettrDRAFT_Contig106]		1	0	0	0	0	0	0	0	0	0	0	0
2507407215	0	0	0	-2.07125		FALSE	FALSE	FALSE	TRUE	FALSE	not found	pfam00403	HMA	2507407215 MettrDRAFT_1167 Sulfite exporter TauE/SafE [Methylosinus trichosporium OB3b : MettrDRAFT_Contig106]		0	0	0	0	0	0	0	0	0	0	0	0
2507409136	0	0	0	-2.07789		FALSE	FALSE	FALSE	TRUE	FALSE	KO:K06886	pfam01152	Bac_globin	2507409136 MettrDRAFT_3088 hemoglobin [Methylosinus trichosporium OB3b : MettrDRAFT_Contig106]		0	0	0	0	0	0	0	0	0	0	0	0
2507410037	0	0	0	-2.08217		FALSE	FALSE	FALSE	TRUE	FALSE	KO:K02488	pfam00072	Response_reg	2507410037 MettrDRAFT_3989 two-component system, cell cycle response regulator [Methylosinus trichosporium OB3b : MettrDRAFT_Contig106]		0	0	0	0	1	0	0	0	0	0	0	0
2507408017	0	0	0	-2.08276		FALSE	FALSE	FALSE	TRUE	FALSE	KO:K16259	pfam13519	VWA_2	2507408017 MettrDRAFT_1969 mxaL protein [Methylosinus trichosporium OB3b : MettrDRAFT_Contig106]		0	1	0	0	0	1	0	0	0	0	0	0
2507406142	0	0	0	-2.08952		FALSE	FALSE	FALSE	TRUE	FALSE	KO:K02502	pfam13393	tRNA-synt_His	2507406142 MettrDRAFT_0094 ATP phosphoribosyltransferase regulatory subunit [Methylosinus trichosporium OB3b : MettrDRAFT_Contig106]		1	0	0	0	0	0	0	0	0	0	0	0
2507406950	0	0	0	-2.09925		FALSE	FALSE	FALSE	TRUE	FALSE	KO:K15727	pfam16576	HlyD_D23	2507406950 MettrDRAFT_0902 membrane fusion protein, cobalt-zinc-cadmium efflux system [Methylosinus trichosporium OB3b : MettrDRAFT_Contig106]		0	0	0	0	0	0	0	0	0	1	0	0
2507406470	0	0	0	-2.1005		FALSE	FALSE	FALSE	TRUE	FALSE	not found	pfam00415	RCC1	2507406470 MettrDRAFT_0422 Alpha-tubulin suppressor [Methylosinus trichosporium OB3b : MettrDRAFT_Contig106]		0	0	0	0	0	0	0	0	0	0	0	0
2507409098	0	0	0	-2.10291		FALSE	FALSE	FALSE	TRUE	FALSE	KO:K01885	pfam00749	tRNA-synt_1c	2507409098 MettrDRAFT_3050 glutamyl-tRNA synthetase [Methylosinus trichosporium OB3b : MettrDRAFT_Contig106]		1	2	1	0	0	0	0	0	0	0	0	0
2507406676	0	0	0	-2.10559		FALSE	FALSE	FALSE	TRUE	FALSE	KO:K01520	pfam00692	dUTPase	2507406676 MettrDRAFT_0628 dUTP pyrophosphatase [Methylosinus trichosporium OB3b : MettrDRAFT_Contig106]		0	0	0	0	0	0	0	0	0	0	0	0
2507406797	0	0	0	-2.11048		FALSE	FALSE	FALSE	TRUE	FALSE	not found	not found	not found	2507406797 MettrDRAFT_0749 hypothetical protein [Methylosinus trichosporium OB3b : MettrDRAFT_Contig106]		0	0	0	0	0	0	0	0	0	0	0	0
2507408736	0	0	0	-2.11323		FALSE	FALSE	FALSE	TRUE	FALSE	KO:K07722	pfam01402	RHH_1	2507408736 MettrDRAFT_2688 CopG family transcriptional regulator, nickel-responsive regulator [Methylosinus trichosporium OB3b : MettrDRAFT_Contig106]		0	0	0	0	0	0	0	0	0	0	0	1
2507409513	0	0	0	-2.13532		FALSE	FALSE	FALSE	TRUE	FALSE	not found	pfam13604	AAA_30	2507409513 MettrDRAFT_3465 exodeoxyribonuclease-5 [Methylosinus trichosporium OB3b : MettrDRAFT_Contig106]		0	0	0	0	0	0	0	0	0	0	0	0
2507406422	0	0	0	-2.14005		FALSE	FALSE	FALSE	TRUE	FALSE	not found	not found	not found	2507406422 MettrDRAFT_0374 Protein of unknown function (DUF1640) [Methylosinus trichosporium OB3b : MettrDRAFT_Contig106]		0	0	0	0	0	0	0	0	0	0	0	0
2507407273	0	0	0	-2.14489		FALSE	FALSE	FALSE	TRUE	FALSE	not found	not found	not found	2507407273 MettrDRAFT_1225 hypothetical protein [Methylosinus trichosporium OB3b : MettrDRAFT_Contig106]		0	0	0	0	0	0	0	0	0	0	0	0
2507407650	0	0	0	-2.1469		FALSE	FALSE	FALSE	TRUE	FALSE	not found	not found	not found	2507407650 MettrDRAFT_1602 hypothetical protein [Methylosinus trichosporium OB3b : MettrDRAFT_Contig106]		0	0	0	0	0	0	0	0	0	0	0	0
2507409894	0	0	0	-2.14717		FALSE	FALSE	FALSE	TRUE	FALSE	KO:K00613	not found	not found	2507409894 MettrDRAFT_3846 glycine amidinotransferase [Methylosinus trichosporium OB3b : MettrDRAFT_Contig106]		0	0	0	0	0	0	0	0	0	0	0	0
2507407636	0	0	0	-2.14872		FALSE	FALSE	FALSE	TRUE	FALSE	not found	pfam03734	YkuD	2507407636 MettrDRAFT_1588 Lipoprotein-anchoring transpeptidase ErfK/SrfK [Methylosinus trichosporium OB3b : MettrDRAFT_Contig106]		0	0	0	0	0	0	0	0	0	0	0	0
2507409744	0	0	0	-2.15442		FALSE	FALSE	FALSE	TRUE	FALSE	KO:K19131	pfam09617	Cas_GSU0053	2507409744 MettrDRAFT_3696 CRISPR-associated protein Csb1 [Methylosinus trichosporium OB3b : MettrDRAFT_Contig106]		0	0	0	0	0	0	0	0	0	0	0	0
2507409642	0	0	0	-2.1572		FALSE	FALSE	FALSE	TRUE	FALSE	not found	pfam12007	DUF3501	2507409642 MettrDRAFT_3594 Protein of unknown function (DUF3501) [Methylosinus trichosporium OB3b : MettrDRAFT_Contig106]		0	0	0	0	0	0	0	0	0	0	0	0
2507409668	0	0	0	-2.1638		FALSE	FALSE	FALSE	TRUE	FALSE	KO:K01207	pfam00933	Glyco_hydro_3	2507409668 MettrDRAFT_3620 beta-N-acetylhexosaminidase [Methylosinus trichosporium OB3b : MettrDRAFT_Contig106]		0	0	0	0	0	0	0	0	0	0	0	0
2507410167	0	0	0	-2.16397		FALSE	FALSE	FALSE	TRUE	FALSE	KO:K03621	pfam02504	FA_synthesis	2507410167 MettrDRAFT_4119 phosphate:acyl-[acyl carrier protein] acyltransferase [Methylosinus trichosporium OB3b : MettrDRAFT_Contig106]		1	0	0	0	0	0	0	0	0	0	0	0
2507409769	0	0	0	-2.16553		FALSE	FALSE	FALSE	TRUE	FALSE	not found	pfam04773	FecR	2507409769 MettrDRAFT_3721 FecR family protein [Methylosinus trichosporium OB3b : MettrDRAFT_Contig106]		0	0	0	0	0	0	0	0	0	0	0	0
2507406846	0	0	0	-2.1683		FALSE	FALSE	FALSE	TRUE	FALSE	KO:K00537	pfam03960	ArsC	2507406846 MettrDRAFT_0798 arsenate reductase [Methylosinus trichosporium OB3b : MettrDRAFT_Contig106]		0	0	0	0	0	0	0	0	0	0	0	0
2507407350	0	0	0	-2.17852		FALSE	FALSE	FALSE	TRUE	FALSE	KO:K03631	pfam02463	SMC_N	2507407350 MettrDRAFT_1302 DNA repair protein RecN (Recombination protein N) [Methylosinus trichosporium OB3b : MettrDRAFT_Contig106]		0	0	0	0	0	0	0	0	0	0	0	0
2507408757	0	0	0	-2.18276		FALSE	FALSE	FALSE	TRUE	FALSE	KO:K02518	pfam01176	eIF-1a	2507408757 MettrDRAFT_2709 infA bacterial translation initiation factor 1 (bIF-1) [Methylosinus trichosporium OB3b : MettrDRAFT_Contig106]		0	0	0	0	0	0	0	0	0	0	0	0
2507409499	0	0	0	-2.18778		FALSE	FALSE	FALSE	TRUE	FALSE	not found	not found	not found	2507409499 MettrDRAFT_3451 hypothetical protein [Methylosinus trichosporium OB3b : MettrDRAFT_Contig106]		0	0	0	0	0	0	0	0	0	0	0	0
2507407505	0	0	0	-2.19469		FALSE	FALSE	FALSE	TRUE	FALSE	KO:K07001	pfam01734	Patatin	2507407505 MettrDRAFT_1457 NTE family protein [Methylosinus trichosporium OB3b : MettrDRAFT_Contig106]		0	0	0	0	0	0	0	0	0	0	0	0
2507409830	0	0	0	-2.19705		FALSE	FALSE	FALSE	TRUE	FALSE	KO:K01265	pfam00557	Peptidase_M24	2507409830 MettrDRAFT_3782 methionyl aminopeptidase [Methylosinus trichosporium OB3b : MettrDRAFT_Contig106]		0	0	0	0	0	0	0	0	0	0	0	0
2507410211	0	0	0	-2.20128		FALSE	FALSE	FALSE	TRUE	FALSE	KO:K06282	pfam01058	Oxidored_q6	2507410211 MettrDRAFT_4163 hydrogenase small subunit [Methylosinus trichosporium OB3b : MettrDRAFT_Contig106]		0	1	0	0	1	0	0	0	0	0	0	0
2507408530	0	0	0	-2.21409		FALSE	FALSE	FALSE	TRUE	FALSE	not found	not found	not found	2507408530 MettrDRAFT_2482 hypothetical protein [Methylosinus trichosporium OB3b : MettrDRAFT_Contig106]		0	0	0	0	0	0	0	0	0	0	0	0
2507408886	0	0	0	-2.22621		FALSE	FALSE	FALSE	TRUE	FALSE	KO:K03406	pfam11563	Protoglobin	2507408886 MettrDRAFT_2838 methyl-accepting chemotaxis protein [Methylosinus trichosporium OB3b : MettrDRAFT_Contig106]		0	0	0	0	1	0	0	0	0	0	0	0
2507409982	0	0	0	-2.24559		FALSE	FALSE	FALSE	TRUE	FALSE	not found	not found	not found	2507409982 MettrDRAFT_3934 hypothetical protein [Methylosinus trichosporium OB3b : MettrDRAFT_Contig106]		0	0	0	0	0	0	0	0	0	0	0	0
2507406232	0	0	0	-2.24618		FALSE	FALSE	FALSE	TRUE	FALSE	KO:K03116	pfam02416	TatA_B_E	2507406232 MettrDRAFT_0184 sec-independent protein translocase protein TatA [Methylosinus trichosporium OB3b : MettrDRAFT_Contig106]		0	0	0	0	0	0	0	0	0	0	0	0
2507406607	0	0	0	-2.26712		FALSE	FALSE	FALSE	TRUE	FALSE	KO:K00381	pfam03460	NIR_SIR_ferr	2507406607 MettrDRAFT_0559 sulfite reductase (NADPH) hemoprotein beta-component [Methylosinus trichosporium OB3b : MettrDRAFT_Contig106]		0	1	0	0	0	0	0	0	0	0	0	0
2507406152	0	0	0	-2.27017		FALSE	FALSE	FALSE	TRUE	FALSE	KO:K09005	pfam02643	DUF192	2507406152 MettrDRAFT_0104 hypothetical protein [Methylosinus trichosporium OB3b : MettrDRAFT_Contig106]		0	0	0	0	0	0	0	0	0	0	0	0
2507406638	0	0	0	-2.27129		FALSE	FALSE	FALSE	TRUE	FALSE	KO:K01760	pfam01053	Cys_Met_Meta_PP	2507406638 MettrDRAFT_0590 cystathionine beta-lyase [Methylosinus trichosporium OB3b : MettrDRAFT_Contig106]		1	0	0	0	0	0	0	0	0	0	0	0
2507406861	0	0	0	-2.27793		FALSE	FALSE	FALSE	TRUE	FALSE	not found	pfam00175	NAD_binding_1	2507406861 MettrDRAFT_0813 NAD(P)H-flavin reductase [Methylosinus trichosporium OB3b : MettrDRAFT_Contig106]		0	0	0	0	0	0	0	0	0	0	0	0
2507408139	0	0	0	-2.28492		FALSE	FALSE	FALSE	TRUE	FALSE	KO:K07072	pfam01968	Hydantoinase_A	2507408139 MettrDRAFT_2091 probable H4MPT-linked C1 transfer pathway protein [Methylosinus trichosporium OB3b : MettrDRAFT_Contig106]		0	0	1	0	0	1	0	0	0	0	0	0
2507410255	0	0	0	-2.28681		FALSE	FALSE	FALSE	TRUE	FALSE	not found	not found	not found	2507410255 MettrDRAFT_4207 hypothetical protein [Methylosinus trichosporium OB3b : MettrDRAFT_Contig106]		0	0	0	0	0	0	0	0	0	0	0	0
2507409787	0	0	0	-2.29207		FALSE	FALSE	FALSE	TRUE	FALSE	KO:K08963	pfam01008	IF-2B	2507409787 MettrDRAFT_3739 methylthioribose-1-phosphate isomerase [Methylosinus trichosporium OB3b : MettrDRAFT_Contig106]		0	0	0	0	0	0	0	0	0	0	0	0
2507406580	0	0	0	-2.29878		FALSE	FALSE	FALSE	TRUE	FALSE	KO:K02372	pfam07977	FabA	2507406580 MettrDRAFT_0532 3-hydroxyacyl-[acyl-carrier-protein] dehydratase [Methylosinus trichosporium OB3b : MettrDRAFT_Contig106]		0	0	1	0	0	0	0	0	0	0	0	0
2507409896	0	0	0	-2.31107		FALSE	FALSE	FALSE	TRUE	FALSE	not found	not found	not found	2507409896 MettrDRAFT_3848 hypothetical protein [Methylosinus trichosporium OB3b : MettrDRAFT_Contig106]		0	0	0	0	0	0	0	0	0	0	0	0
2507406117	0	0	0	-2.31715		FALSE	FALSE	FALSE	TRUE	FALSE	not found	not found	not found	2507406117 MettrDRAFT_0069 hypothetical protein [Methylosinus trichosporium OB3b : MettrDRAFT_Contig106]		0	0	0	0	0	0	0	0	0	0	0	0
2507406584	0	0	0	-2.31974		FALSE	FALSE	FALSE	TRUE	FALSE	KO:K00099	pfam02670	DXP_reductoisom	2507406584 MettrDRAFT_0536 1-deoxy-D-xylulose 5-phosphate reductoisomerase [Methylosinus trichosporium OB3b : MettrDRAFT_Contig106]		1	0	0	0	0	0	0	0	0	0	0	0
2507407061	0	0	0	-2.32894		FALSE	FALSE	FALSE	TRUE	FALSE	KO:K26138	pfam00355	Rieske	2507407061 MettrDRAFT_1013 nitrite reductase (NADH) small subunit [Methylosinus trichosporium OB3b : MettrDRAFT_Contig106]		0	1	0	0	0	0	0	0	0	0	0	0
2507410165	0	0	0	-2.34195		FALSE	FALSE	FALSE	TRUE	FALSE	KO:K04764	pfam00216	Bac_DNA_binding	2507410165 MettrDRAFT_4117 integration host factor subunit alpha [Methylosinus trichosporium OB3b : MettrDRAFT_Contig106]		0	0	0	0	0	0	0	0	0	0	0	0
2507406888	0	0	0	-2.34923		FALSE	FALSE	FALSE	TRUE	FALSE	KO:K01658	pfam00117	GATase	2507406888 MettrDRAFT_0840 anthranilate synthase component 2 [Methylosinus trichosporium OB3b : MettrDRAFT_Contig106]		1	0	0	0	0	0	1	0	0	0	0	0
2507407245	0	0	0	-2.35471		FALSE	FALSE	FALSE	TRUE	FALSE	KO:K00064	pfam00248	Aldo_ket_red	2507407245 MettrDRAFT_1197 D-threo-aldose 1-dehydrogenase [Methylosinus trichosporium OB3b : MettrDRAFT_Contig106]		1	1	0	0	0	0	0	0	0	0	0	0
2507406103	0	0	0	-2.3583		FALSE	FALSE	FALSE	TRUE	FALSE	not found	not found	not found	2507406103 MettrDRAFT_0055 transcriptional regulator, TetR family [Methylosinus trichosporium OB3b : MettrDRAFT_Contig106]		0	0	0	0	0	0	0	0	0	0	0	0
2507408356	0	0	0	-2.35991		FALSE	FALSE	FALSE	TRUE	FALSE	KO:K03497	pfam02195	ParBc	2507408356 MettrDRAFT_2308 chromosome partitioning protein, ParB family [Methylosinus trichosporium OB3b : MettrDRAFT_Contig106]		0	0	0	0	0	0	0	0	0	0	0	1
2507406527	0	0	0	-2.36031		FALSE	FALSE	FALSE	TRUE	FALSE	not found	not found	not found	2507406527 MettrDRAFT_0479 hypothetical protein [Methylosinus trichosporium OB3b : MettrDRAFT_Contig106]		0	0	0	0	0	0	0	0	0	0	0	0
2507410054	0	0	0	-2.36302		FALSE	FALSE	FALSE	TRUE	FALSE	KO:K01507	pfam00719	Pyrophosphatase	2507410054 MettrDRAFT_4006 inorganic pyrophosphatase [Methylosinus trichosporium OB3b : MettrDRAFT_Contig106]		0	0	0	0	0	0	0	0	0	0	0	0
2507409930	0	0	0	-2.36906		FALSE	FALSE	FALSE	TRUE	FALSE	not found	pfam00578	AhpC-TSA	2507409930 MettrDRAFT_3882 Peroxiredoxin [Methylosinus trichosporium OB3b : MettrDRAFT_Contig106]		0	0	0	0	0	0	0	0	0	0	0	0
2507406058	0	0	0	-2.37396		FALSE	FALSE	FALSE	TRUE	FALSE	KO:K01192	pfam22666	Glyco_hydro_2_N2	2507406058 MettrDRAFT_0010 beta-mannosidase [Methylosinus trichosporium OB3b : MettrDRAFT_Contig106]		0	0	0	0	0	0	0	0	0	0	0	0
2507406773	0	0	0	-2.37619		FALSE	FALSE	FALSE	TRUE	FALSE	KO:K03500	pfam22458	RsmF-B_ferredox	2507406773 MettrDRAFT_0725 16S rRNA (cytosine967-C5)-methyltransferase [Methylosinus trichosporium OB3b : MettrDRAFT_Contig106]		0	0	0	0	0	0	0	0	0	0	0	0
2507408282	0	0	0	-2.38259		FALSE	FALSE	FALSE	TRUE	FALSE	not found	pfam00400	WD40	2507408282 MettrDRAFT_2234 hypothetical protein [Methylosinus trichosporium OB3b : MettrDRAFT_Contig106]		0	0	0	0	0	0	0	0	0	0	0	0
2507406383	0	0	0	-2.39787		FALSE	FALSE	FALSE	TRUE	FALSE	KO:K06204	pfam21157	DksA_N	2507406383 MettrDRAFT_0335 transcriptional regulator, TraR/DksA family [Methylosinus trichosporium OB3b : MettrDRAFT_Contig106]		0	0	0	0	0	0	0	0	0	0	0	1
2507409711	0	0	0	-2.40218		FALSE	FALSE	FALSE	TRUE	FALSE	not found	not found	not found	2507409711 MettrDRAFT_3663 hypothetical protein [Methylosinus trichosporium OB3b : MettrDRAFT_Contig106]		0	0	0	0	0	0	0	0	0	0	0	0
2507410599	0	0	0	-2.40327		FALSE	FALSE	FALSE	TRUE	FALSE	KO:K13522	pfam01467	CTP_transf_like	2507410599 MettrDRAFT_4553 bifunctional NMN adenylyltransferase/nudix hydrolase [Methylosinus trichosporium OB3b : MettrDRAFT_Contig104]		0	0	0	0	0	0	0	0	0	0	0	0
2507409090	0	0	0	-2.4179		FALSE	FALSE	FALSE	TRUE	FALSE	KO:K00858	pfam01513	NAD_kinase	2507409090 MettrDRAFT_3042 NAD+ kinase [Methylosinus trichosporium OB3b : MettrDRAFT_Contig106]		0	0	1	0	0	0	0	0	0	0	0	0
2507408232	0	0	0	-2.42198		FALSE	FALSE	FALSE	TRUE	FALSE	KO:K00282	pfam02347	GDC-P	2507408232 MettrDRAFT_2184 glycine dehydrogenase subunit 1 [Methylosinus trichosporium OB3b : MettrDRAFT_Contig106]		1	0	0	1	0	0	0	1	0	0	0	0
2507406906	0	0	0	-2.42391		FALSE	FALSE	FALSE	TRUE	FALSE	not found	pfam00571	CBS	2507406906 MettrDRAFT_0858 Predicted signal-transduction protein containing cAMP-binding and CBS domains [Methylosinus trichosporium OB3b : MettrDRAFT_Contig106]		0	0	0	0	0	0	0	0	0	0	0	0
2507406970	0	0	0	-2.42465		FALSE	FALSE	FALSE	TRUE	FALSE	KO:K02406	pfam00669	Flagellin_N	2507406970 MettrDRAFT_0922 flagellin [Methylosinus trichosporium OB3b : MettrDRAFT_Contig106]		0	0	0	0	1	0	0	0	0	0	0	0
2507408381	0	0	0	-2.42904		FALSE	FALSE	FALSE	TRUE	FALSE	not found	pfam08379	Bact_transglu_N	2507408381 MettrDRAFT_2333 Transglutaminase-like enzyme, putative cysteine protease [Methylosinus trichosporium OB3b : MettrDRAFT_Contig106]		0	0	0	0	0	0	0	0	0	0	0	0
2507406848	0	0	0	-2.4307		FALSE	FALSE	FALSE	TRUE	FALSE	KO:K00020	pfam03446	NAD_binding_2	2507406848 MettrDRAFT_0800 3-hydroxyisobutyrate dehydrogenase [Methylosinus trichosporium OB3b : MettrDRAFT_Contig106]		0	0	0	0	0	0	0	0	0	0	0	0
2507406353	0	0	0	-2.4349		FALSE	FALSE	FALSE	TRUE	FALSE	KO:K03424	pfam01026	TatD_DNase	2507406353 MettrDRAFT_0305 TatD DNase family protein [Methylosinus trichosporium OB3b : MettrDRAFT_Contig106]		0	0	0	0	0	0	0	0	0	0	0	0
2507406891	0	0	0	-2.43571		FALSE	FALSE	FALSE	TRUE	FALSE	KO:K03637	pfam01967	MoaC	2507406891 MettrDRAFT_0843 cyclic pyranopterin phosphate synthase [Methylosinus trichosporium OB3b : MettrDRAFT_Contig106]		0	0	1	0	0	0	0	0	0	0	0	0
2507407019	0	0	0	-2.43723		FALSE	FALSE	FALSE	TRUE	FALSE	KO:K00793	pfam00677	Lum_binding	2507407019 MettrDRAFT_0971 riboflavin synthase alpha chain [Methylosinus trichosporium OB3b : MettrDRAFT_Contig106]		1	0	1	0	0	0	0	0	0	0	0	0
2507408588	0	0	0	-2.43839		FALSE	FALSE	FALSE	TRUE	FALSE	KO:K00057	pfam01210	NAD_Gly3P_dh_N	2507408588 MettrDRAFT_2540 glycerol-3-phosphate dehydrogenase (NAD(P)+) [Methylosinus trichosporium OB3b : MettrDRAFT_Contig106]		1	0	0	0	0	0	0	0	0	0	0	0
2507408471	0	0	0	-2.44333		FALSE	FALSE	FALSE	TRUE	FALSE	KO:K05810	pfam02578	Cu-oxidase_4	2507408471 MettrDRAFT_2423 conserved hypothetical protein [Methylosinus trichosporium OB3b : MettrDRAFT_Contig106]		0	0	0	0	0	0	0	0	0	0	0	0
2507407064	0	0	0	-2.4459		FALSE	FALSE	FALSE	TRUE	FALSE	not found	pfam13672	PP2C_2	2507407064 MettrDRAFT_1016 Serine/threonine protein phosphatase PrpC [Methylosinus trichosporium OB3b : MettrDRAFT_Contig106]		0	0	0	0	0	0	0	0	0	0	0	0
2507409853	0	0	0	-2.45069		FALSE	FALSE	FALSE	TRUE	FALSE	KO:K05606	pfam13669	Glyoxalase_4	2507409853 MettrDRAFT_3805 methylmalonyl-CoA epimerase [Methylosinus trichosporium OB3b : MettrDRAFT_Contig106]		0	1	0	1	0	0	0	0	0	0	0	0
2507406255	0	0	0	-2.45525		FALSE	FALSE	FALSE	TRUE	FALSE	not found	pfam13847	Methyltransf_31	2507406255 MettrDRAFT_0207 Methylase involved in ubiquinone/menaquinone biosynthesis [Methylosinus trichosporium OB3b : MettrDRAFT_Contig106]		0	0	0	0	0	0	0	0	0	0	0	0
2507406612	0	0	0	-2.46153		FALSE	FALSE	FALSE	TRUE	FALSE	KO:K02114	pfam02823	ATP-synt_DE_N	2507406612 MettrDRAFT_0564 F-type H+-transporting ATPase subunit epsilon [Methylosinus trichosporium OB3b : MettrDRAFT_Contig106]		0	0	0	0	0	0	0	0	0	0	0	0
2507407717	0	0	0	-2.46189		FALSE	FALSE	FALSE	TRUE	FALSE	not found	pfam07813	LTXXQ	2507407717 MettrDRAFT_1669 LTXXQ motif family protein [Methylosinus trichosporium OB3b : MettrDRAFT_Contig106]		0	0	0	0	0	0	0	0	0	0	0	0
2507407713	0	0	0	-2.48429		FALSE	FALSE	FALSE	TRUE	FALSE	KO:K01703	pfam00330	Aconitase	2507407713 MettrDRAFT_1665 3-isopropylmalate/(R)-2-methylmalate dehydratase large subunit [Methylosinus trichosporium OB3b : MettrDRAFT_Contig106]		1	0	0	0	0	0	0	0	0	0	0	0
2507406505	0	0	0	-2.48505		FALSE	FALSE	FALSE	TRUE	FALSE	KO:K06975	pfam14542	Acetyltransf_CG	2507406505 MettrDRAFT_0457 hypothetical protein [Methylosinus trichosporium OB3b : MettrDRAFT_Contig106]		0	0	0	0	0	0	0	0	0	0	0	0
2507409590	0	0	0	-2.50238		FALSE	FALSE	FALSE	TRUE	FALSE	not found	not found	not found	2507409590 MettrDRAFT_3542 hypothetical protein [Methylosinus trichosporium OB3b : MettrDRAFT_Contig106]		0	0	0	0	0	0	0	0	0	0	0	0
2507409641	0	0	0	-2.51816		FALSE	FALSE	FALSE	TRUE	FALSE	KO:K00113	pfam02754	CCG	2507409641 MettrDRAFT_3593 glycerol-3-phosphate dehydrogenase subunit C [Methylosinus trichosporium OB3b : MettrDRAFT_Contig106]		1	0	0	0	0	0	0	0	0	0	0	0
2507410091	0	0	0	-2.54189		FALSE	FALSE	FALSE	TRUE	FALSE	KO:K02619	pfam01063	Aminotran_4	2507410091 MettrDRAFT_4043 4-amino-4-deoxychorismate lyase [Methylosinus trichosporium OB3b : MettrDRAFT_Contig106]		0	0	1	0	0	0	0	0	0	0	0	0
2507408504	0	0	0	-2.5429		FALSE	FALSE	FALSE	TRUE	FALSE	KO:K07100	pfam00156	Pribosyltran	2507408504 MettrDRAFT_2456 Predicted phosphoribosyltransferase [Methylosinus trichosporium OB3b : MettrDRAFT_Contig106]		0	0	0	0	0	0	0	0	0	0	0	0
2507406187	0	0	0	-2.55321		FALSE	FALSE	FALSE	TRUE	FALSE	KO:K00768	pfam02277	DBI_PRT	2507406187 MettrDRAFT_0139 nicotinate-nucleotide-dimethylbenzimidazole phosphoribosyltransferase [Methylosinus trichosporium OB3b : MettrDRAFT_Contig106]		0	0	1	0	0	0	0	0	0	0	0	0
2507409605	0	0	0	-2.57296		FALSE	FALSE	FALSE	TRUE	FALSE	KO:K01749	pfam01379	Porphobil_deam	2507409605 MettrDRAFT_3557 hydroxymethylbilane synthase [Methylosinus trichosporium OB3b : MettrDRAFT_Contig106]		1	1	1	0	0	0	0	0	0	0	0	0
2507410140	0	0	0	-2.57741		FALSE	FALSE	FALSE	TRUE	FALSE	not found	pfam09538	FYDLN_acid	2507410140 MettrDRAFT_4092 TIGR02300 family protein [Methylosinus trichosporium OB3b : MettrDRAFT_Contig106]		0	0	0	0	0	0	0	0	0	0	0	0
2507409983	0	0	0	-2.59087		FALSE	FALSE	FALSE	TRUE	FALSE	KO:K09796	pfam04314	PCuAC	2507409983 MettrDRAFT_3935 hypothetical protein [Methylosinus trichosporium OB3b : MettrDRAFT_Contig106]		0	0	0	0	0	0	0	0	0	0	1	0
2507406695	0	0	0	-2.59496		FALSE	FALSE	FALSE	TRUE	FALSE	KO:K03110	pfam02881	SRP54_N	2507406695 MettrDRAFT_0647 fused signal recognition particle receptor [Methylosinus trichosporium OB3b : MettrDRAFT_Contig106]		0	0	0	0	0	0	1	0	0	0	0	0
2507410078	0	0	0	-2.60329		FALSE	FALSE	FALSE	TRUE	FALSE	not found	pfam14588	YjgF_endoribonc	2507410078 MettrDRAFT_4030 Enamine deaminase RidA, house cleaning of reactive enamine intermediates, YjgF/YER057c/UK114 family [Methylosinus trichosporium OB3b : MettrDRAFT_Contig106]		0	0	0	0	0	0	0	0	0	0	0	0
2507407814	0	0	0	-2.60405		FALSE	FALSE	FALSE	TRUE	FALSE	KO:K13582	not found	not found	2507407814 MettrDRAFT_1766 localization factor PodJL [Methylosinus trichosporium OB3b : MettrDRAFT_Contig106]		0	0	0	0	0	0	0	0	0	0	0	0
2507407594	0	0	0	-2.61237		FALSE	FALSE	FALSE	TRUE	FALSE	not found	pfam09723	Zn-ribbon_8	2507407594 MettrDRAFT_1546 putative regulatory protein, FmdB family [Methylosinus trichosporium OB3b : MettrDRAFT_Contig106]		0	0	0	0	0	0	0	0	0	0	0	0
2507406220	0	0	0	-2.62901		FALSE	FALSE	FALSE	TRUE	FALSE	not found	pfam16864	Dimerisation2	2507406220 MettrDRAFT_0172 Dimerisation domain-containing protein [Methylosinus trichosporium OB3b : MettrDRAFT_Contig106]		0	0	0	0	0	0	0	0	0	0	0	0
2507408279	0	0	0	-2.63914		FALSE	FALSE	FALSE	TRUE	FALSE	KO:K01649	pfam00682	HMGL-like	2507408279 MettrDRAFT_2231 2-isopropylmalate synthase [Methylosinus trichosporium OB3b : MettrDRAFT_Contig106]		1	0	0	0	0	0	0	0	0	0	0	0
2507409521	0	0	0	-2.66327		FALSE	FALSE	FALSE	TRUE	FALSE	not found	pfam13302	Acetyltransf_3	2507409521 MettrDRAFT_3473 Protein N-acetyltransferase, RimJ/RimL family [Methylosinus trichosporium OB3b : MettrDRAFT_Contig106]		0	0	0	0	0	0	0	0	0	0	0	0
2507408362	0	0	0	-2.67678		FALSE	FALSE	FALSE	TRUE	FALSE	KO:K03769	pfam13616	Rotamase_3	2507408362 MettrDRAFT_2314 peptidyl-prolyl cis-trans isomerase C [Methylosinus trichosporium OB3b : MettrDRAFT_Contig106]		0	0	0	0	0	0	0	0	0	0	1	0
2507408845	0	0	0	-2.69022		FALSE	FALSE	FALSE	TRUE	FALSE	not found	pfam13875	DUF4202	2507408845 MettrDRAFT_2797 protein of unknown function (DUF4202) [Methylosinus trichosporium OB3b : MettrDRAFT_Contig106]		0	0	0	0	0	0	0	0	0	0	0	0
2507409187	0	0	0	-2.69359		FALSE	FALSE	FALSE	TRUE	FALSE	KO:K03413	pfam00072	Response_reg	2507409187 MettrDRAFT_3139 two-component system, chemotaxis family, response regulator CheY [Methylosinus trichosporium OB3b : MettrDRAFT_Contig106]		0	0	0	0	1	0	0	0	0	0	0	0
2507406099	0	0	0	-2.70347		FALSE	FALSE	FALSE	TRUE	FALSE	not found	pfam08241	Methyltransf_11	2507406099 MettrDRAFT_0051 Methylase involved in ubiquinone/menaquinone biosynthesis [Methylosinus trichosporium OB3b : MettrDRAFT_Contig106]		0	0	0	0	0	0	0	0	0	0	0	0
2507408408	0	0	0	-2.71994		FALSE	FALSE	FALSE	TRUE	FALSE	not found	not found	not found	2507408408 MettrDRAFT_2360 hypothetical protein [Methylosinus trichosporium OB3b : MettrDRAFT_Contig106]		0	0	0	0	0	0	0	0	0	0	0	0
2507407696	0	0	0	-2.72572		FALSE	FALSE	FALSE	TRUE	FALSE	not found	pfam01042	Ribonuc_L-PSP	2507407696 MettrDRAFT_1648 Enamine deaminase RidA, house cleaning of reactive enamine intermediates, YjgF/YER057c/UK114 family [Methylosinus trichosporium OB3b : MettrDRAFT_Contig106]		0	0	0	0	0	0	0	0	0	0	0	0
2507409600	0	0	0	-2.73217		FALSE	FALSE	FALSE	TRUE	FALSE	KO:K01470	pfam02633	Creatininase	2507409600 MettrDRAFT_3552 creatinine amidohydrolase [Methylosinus trichosporium OB3b : MettrDRAFT_Contig106]		0	0	0	0	0	0	0	0	0	0	0	0
2507408691	0	0	0	-2.73518		FALSE	FALSE	FALSE	TRUE	FALSE	KO:K14061	pfam00582	Usp	2507408691 MettrDRAFT_2643 Nucleotide-binding universal stress protein, UspA family [Methylosinus trichosporium OB3b : MettrDRAFT_Contig106]		0	0	0	0	0	0	0	0	0	0	0	0
2507408952	0	0	0	-2.73989		FALSE	FALSE	FALSE	TRUE	FALSE	KO:K03406	pfam12729	4HB_MCP_1	2507408952 MettrDRAFT_2904 methyl-accepting chemotaxis sensory transducer [Methylosinus trichosporium OB3b : MettrDRAFT_Contig106]		0	0	0	0	1	0	0	0	0	0	0	0
2507408198	0	0	0	-2.7431		FALSE	FALSE	FALSE	TRUE	FALSE	KO:K00606	pfam02548	Pantoate_transf	2507408198 MettrDRAFT_2150 3-methyl-2-oxobutanoate hydroxymethyltransferase [Methylosinus trichosporium OB3b : MettrDRAFT_Contig106]		1	0	1	0	0	0	0	0	0	0	0	0
2507406789	0	0	0	-2.75165		FALSE	FALSE	FALSE	TRUE	FALSE	KO:K06940	not found	not found	2507406789 MettrDRAFT_0741 hypothetical protein [Methylosinus trichosporium OB3b : MettrDRAFT_Contig106]		0	0	0	0	0	0	0	0	0	0	0	0
2507408233	0	0	0	-2.75513		FALSE	FALSE	FALSE	TRUE	FALSE	KO:K00283	pfam00266	Aminotran_5	2507408233 MettrDRAFT_2185 glycine dehydrogenase subunit 2 [Methylosinus trichosporium OB3b : MettrDRAFT_Contig106]		1	0	0	1	0	0	0	1	0	0	0	0
2507410359	0	0	0	-2.76487		FALSE	FALSE	FALSE	TRUE	FALSE	not found	pfam19831	DUF6312	2507410359 MettrDRAFT_4312 hypothetical protein [Methylosinus trichosporium OB3b : MettrDRAFT_Contig105]		0	0	0	0	0	0	0	0	0	0	0	0
2507409155	0	0	0	-2.76538		FALSE	FALSE	FALSE	TRUE	FALSE	not found	pfam00072	Response_reg	2507409155 MettrDRAFT_3107 Response regulator containing a CheY-like receiver domain and an HTH DNA-binding domain [Methylosinus trichosporium OB3b : MettrDRAFT_Contig106]		0	0	0	0	0	0	0	0	0	0	0	0
2507410594	0	0	0	-2.79		FALSE	FALSE	FALSE	TRUE	FALSE	KO:K03496	pfam13614	AAA_31	2507410594 MettrDRAFT_4548 chromosome partitioning protein [Methylosinus trichosporium OB3b : MettrDRAFT_Contig104]		0	0	0	0	0	0	0	0	0	0	0	0
2507407373	0	0	0	-2.79833		FALSE	FALSE	FALSE	TRUE	FALSE	KO:K02078	pfam00550	PP-binding	2507407373 MettrDRAFT_1325 acpP acyl carrier protein [Methylosinus trichosporium OB3b : MettrDRAFT_Contig106]		1	0	0	0	0	0	0	0	0	0	0	0
2507407833	0	0	0	-2.80231		FALSE	FALSE	FALSE	TRUE	FALSE	KO:K01714	pfam00701	DHDPS	2507407833 MettrDRAFT_1785 4-hydroxy-tetrahydrodipicolinate synthase [Methylosinus trichosporium OB3b : MettrDRAFT_Contig106]		1	1	0	0	0	0	0	0	0	0	0	0
2507406707	0	0	0	-2.82001		FALSE	FALSE	FALSE	TRUE	FALSE	not found	not found	not found	2507406707 MettrDRAFT_0659 hypothetical protein [Methylosinus trichosporium OB3b : MettrDRAFT_Contig106]		0	0	0	0	0	0	0	0	0	0	0	0
2507408966	0	0	0	-2.82733		FALSE	FALSE	FALSE	TRUE	FALSE	KO:K08679	pfam01370	Epimerase	2507408966 MettrDRAFT_2918 UDP-glucuronate 4-epimerase [Methylosinus trichosporium OB3b : MettrDRAFT_Contig106]		0	0	1	0	0	0	0	0	0	0	0	0
2507406606	0	0	0	-2.85723		FALSE	FALSE	FALSE	TRUE	FALSE	not found	pfam06073	DUF934	2507406606 MettrDRAFT_0558 Uncharacterized conserved protein, DUF934 family [Methylosinus trichosporium OB3b : MettrDRAFT_Contig106]		0	0	0	0	0	0	0	0	0	0	0	0
2507407720	0	0	0	-2.87741		FALSE	FALSE	FALSE	TRUE	FALSE	KO:K02039	pfam01895	PhoU	2507407720 MettrDRAFT_1672 phosphate transport system protein [Methylosinus trichosporium OB3b : MettrDRAFT_Contig106]		0	0	0	0	0	0	0	0	0	0	0	0
2507406671	0	0	0	-2.90022		FALSE	FALSE	FALSE	TRUE	FALSE	not found	pfam13844	Glyco_transf_41	2507406671 MettrDRAFT_0623 Predicted O-linked N-acetylglucosamine transferase, SPINDLY family [Methylosinus trichosporium OB3b : MettrDRAFT_Contig106]		0	0	0	0	0	0	0	0	0	0	0	0
2507408230	0	0	0	-2.91069		FALSE	FALSE	FALSE	TRUE	FALSE	KO:K00605	pfam01571	GCV_T	2507408230 MettrDRAFT_2182 aminomethyltransferase [Methylosinus trichosporium OB3b : MettrDRAFT_Contig106]		1	0	0	1	0	0	0	1	0	0	0	0
2507409041	0	0	0	-2.92245		FALSE	FALSE	FALSE	TRUE	FALSE	not found	pfam10276	zf-CHCC	2507409041 MettrDRAFT_2993 Uncharacterized conserved protein, contains Zn-finger domain [Methylosinus trichosporium OB3b : MettrDRAFT_Contig106]		0	0	0	0	0	0	0	0	0	0	0	0
2507406154	0	0	0	-2.9236		FALSE	FALSE	FALSE	TRUE	FALSE	not found	pfam04800	NDUS4	2507406154 MettrDRAFT_0106 ETC complex I subunit conserved region [Methylosinus trichosporium OB3b : MettrDRAFT_Contig106]		0	0	0	0	0	0	0	0	0	0	0	0
2507408120	0	0	0	-2.97132		FALSE	FALSE	FALSE	TRUE	FALSE	not found	pfam13023	HD_3	2507408120 MettrDRAFT_2072 putative hydrolases of HD superfamily [Methylosinus trichosporium OB3b : MettrDRAFT_Contig106]		0	0	0	0	0	0	0	0	0	0	0	0
2507406863	0	0	0	-2.97441		FALSE	FALSE	FALSE	TRUE	FALSE	not found	pfam17179	Fer4_22	2507406863 MettrDRAFT_0815 4Fe-4S dicluster domain-containing protein [Methylosinus trichosporium OB3b : MettrDRAFT_Contig106]		0	0	0	0	0	0	0	0	0	0	0	0
2507407086	0	0	0	-2.98111		FALSE	FALSE	FALSE	TRUE	FALSE	not found	pfam07345	ATPaseInh_sub_z	2507407086 MettrDRAFT_1038 hypothetical protein [Methylosinus trichosporium OB3b : MettrDRAFT_Contig106]		0	0	0	0	0	0	0	0	0	0	0	0
2507408683	0	0	0	-2.98341		FALSE	FALSE	FALSE	TRUE	FALSE	KO:K09748	pfam02576	RimP_N	2507408683 MettrDRAFT_2635 ribosome maturation factor RimP [Methylosinus trichosporium OB3b : MettrDRAFT_Contig106]		0	0	0	0	0	0	0	0	0	0	0	0
2507407127	0	0	0	-3.03379		FALSE	FALSE	FALSE	TRUE	FALSE	KO:K09780	pfam03795	YCII	2507407127 MettrDRAFT_1079 hypothetical protein [Methylosinus trichosporium OB3b : MettrDRAFT_Contig106]		0	0	0	0	0	0	0	0	0	0	0	0
2507408695	0	0	0	-3.04081		FALSE	FALSE	FALSE	TRUE	FALSE	not found	pfam00132	Hexapep	2507408695 MettrDRAFT_2647 Carbonic anhydrase or acetyltransferase, isoleucine patch superfamily [Methylosinus trichosporium OB3b : MettrDRAFT_Contig106]		0	0	0	0	0	0	0	0	0	0	0	0
2507406862	0	0	0	-3.05274		FALSE	FALSE	FALSE	TRUE	FALSE	KO:K10914	pfam00027	cNMP_binding	2507406862 MettrDRAFT_0814 Cyclic nucleotide-binding domain-containing protein [Methylosinus trichosporium OB3b : MettrDRAFT_Contig106]		0	0	0	0	1	0	1	0	0	0	0	1
2507407916	0	0	0	-3.05367		FALSE	FALSE	FALSE	TRUE	FALSE	not found	pfam00111	Fer2	2507407916 MettrDRAFT_1868 Ferredoxin-NADP reductase [Methylosinus trichosporium OB3b : MettrDRAFT_Contig106]		0	0	0	0	0	0	0	0	0	0	0	0
2507406813	0	0	0	-3.08142		FALSE	FALSE	FALSE	TRUE	FALSE	KO:K03686	pfam00226	DnaJ	2507406813 MettrDRAFT_0765 molecular chaperone DnaJ [Methylosinus trichosporium OB3b : MettrDRAFT_Contig106]		0	0	0	0	0	0	0	0	0	0	1	0
2507409131	0	0	0	-3.08409		FALSE	FALSE	FALSE	TRUE	FALSE	not found	pfam01817	CM_2	2507409131 MettrDRAFT_3083 Chorismate mutase [Methylosinus trichosporium OB3b : MettrDRAFT_Contig106]		0	0	0	0	0	0	0	0	0	0	0	0
2507410242	0	0	0	-3.12875		FALSE	FALSE	FALSE	TRUE	FALSE	KO:K06136	pfam12706	Lactamase_B_2	2507410242 MettrDRAFT_4194 pyrroloquinoline quinone biosynthesis protein B [Methylosinus trichosporium OB3b : MettrDRAFT_Contig106]		0	0	0	0	0	0	0	0	0	0	0	0
2507406860	0	0	0	-3.15537		FALSE	FALSE	FALSE	TRUE	FALSE	not found	pfam01058	Oxidored_q6	2507406860 MettrDRAFT_0812 Coenzyme F420-reducing hydrogenase, gamma subunit [Methylosinus trichosporium OB3b : MettrDRAFT_Contig106]		0	0	0	0	0	0	0	0	0	0	0	0
2507409547	0	0	0	-3.15934		FALSE	FALSE	FALSE	TRUE	FALSE	KO:K06998	pfam02567	PhzC-PhzF	2507409547 MettrDRAFT_3499 trans-2,3-dihydro-3-hydroxyanthranilate isomerase [Methylosinus trichosporium OB3b : MettrDRAFT_Contig106]		1	0	0	0	0	0	1	0	0	0	0	0
2507408726	0	0	0	-3.18061		FALSE	FALSE	FALSE	TRUE	FALSE	not found	pfam13649	Methyltransf_25	2507408726 MettrDRAFT_2678 Methyltransferase domain-containing protein [Methylosinus trichosporium OB3b : MettrDRAFT_Contig106]		0	0	0	0	0	0	0	0	0	0	0	0
2507409992	0	0	0	-3.23658		FALSE	FALSE	FALSE	TRUE	FALSE	not found	not found	not found	2507409992 MettrDRAFT_3944 hypothetical protein [Methylosinus trichosporium OB3b : MettrDRAFT_Contig106]		0	0	0	0	0	0	0	0	0	0	0	0
2507406447	0	0	0	-3.26777		FALSE	FALSE	FALSE	TRUE	FALSE	not found	pfam06282	DUF1036	2507406447 MettrDRAFT_0399 Uncharacterized membrane protein [Methylosinus trichosporium OB3b : MettrDRAFT_Contig106]		0	0	0	0	0	0	0	0	0	0	0	0
2507406747	0	0	0	-3.27769		FALSE	FALSE	FALSE	TRUE	FALSE	not found	pfam08327	AHSA1	2507406747 MettrDRAFT_0699 Uncharacterized conserved protein YndB, AHSA1/START domain [Methylosinus trichosporium OB3b : MettrDRAFT_Contig106]		0	0	0	0	0	0	0	0	0	0	0	0
2507409636	0	0	0	-3.27791		FALSE	FALSE	FALSE	TRUE	FALSE	not found	not found	not found	2507409636 MettrDRAFT_3588 hypothetical protein [Methylosinus trichosporium OB3b : MettrDRAFT_Contig106]		0	0	0	0	0	0	0	0	0	0	0	0
2507406841	0	0	0	-3.38613		FALSE	FALSE	FALSE	TRUE	FALSE	not found	not found	not found	2507406841 MettrDRAFT_0793 hypothetical protein [Methylosinus trichosporium OB3b : MettrDRAFT_Contig106]		0	0	0	0	0	0	0	0	0	0	0	0
2507408492	0	0	0	-3.39029		FALSE	FALSE	FALSE	TRUE	FALSE	KO:K02836	pfam03462	PCRF	2507408492 MettrDRAFT_2444 peptide chain release factor 2 [Methylosinus trichosporium OB3b : MettrDRAFT_Contig106]		0	0	0	0	0	0	0	0	0	0	0	0
2507408838	0	0	0	-3.40622		FALSE	FALSE	FALSE	TRUE	FALSE	not found	pfam02082	Rrf2	2507408838 MettrDRAFT_2790 transcriptional regulator, BadM/Rrf2 family [Methylosinus trichosporium OB3b : MettrDRAFT_Contig106]		0	0	0	0	0	0	0	0	0	0	0	0
2507409507	0	0	0	-3.41547		FALSE	FALSE	FALSE	TRUE	FALSE	not found	pfam04488	Gly_transf_sug	2507409507 MettrDRAFT_3459 Mannosyltransferase OCH1 and related enzymes [Methylosinus trichosporium OB3b : MettrDRAFT_Contig106]		0	0	0	0	0	0	0	0	0	0	0	0
2507409570	0	0	0	-3.4319		FALSE	FALSE	FALSE	TRUE	FALSE	not found	pfam05685	Uma2	2507409570 MettrDRAFT_3522 Endonuclease, Uma2 family (restriction endonuclease fold) [Methylosinus trichosporium OB3b : MettrDRAFT_Contig106]		0	0	0	0	0	0	0	0	0	0	0	0
2507406836	0	0	0	-3.53101		FALSE	FALSE	FALSE	TRUE	FALSE	KO:K03185	pfam01494	FAD_binding_3	2507406836 MettrDRAFT_0788 2-octaprenyl-6-methoxyphenol hydroxylase [Methylosinus trichosporium OB3b : MettrDRAFT_Contig106]		1	0	1	0	0	0	0	0	0	0	0	0
2507410122	0	0	0	-3.54478		FALSE	FALSE	FALSE	TRUE	FALSE	not found	not found	not found	2507410122 MettrDRAFT_4074 hypothetical protein [Methylosinus trichosporium OB3b : MettrDRAFT_Contig106]		0	0	0	0	0	0	0	0	0	0	0	0
2507406089	0	0	0	-3.61024		FALSE	FALSE	FALSE	TRUE	FALSE	not found	pfam13795	HupE_UreJ_2	2507406089 MettrDRAFT_0041 Hydrogenase/urease accessory protein HupE [Methylosinus trichosporium OB3b : MettrDRAFT_Contig106]		0	0	0	0	0	0	0	0	0	0	0	0
2507408747	0	0	0	-3.70644		FALSE	FALSE	FALSE	TRUE	FALSE	KO:K00240	pfam13085	Fer2_3	2507408747 MettrDRAFT_2699 succinate dehydrogenase / fumarate reductase iron-sulfur subunit [Methylosinus trichosporium OB3b : MettrDRAFT_Contig106]		1	1	0	1	0	0	0	0	0	0	0	0
2507408559	0	0	0	-3.71461		FALSE	FALSE	FALSE	TRUE	FALSE	KO:K21678	pfam00494	SQS_PSY	2507408559 MettrDRAFT_2511 farnesyl-diphosphate farnesyltransferase [Methylosinus trichosporium OB3b : MettrDRAFT_Contig106]		0	0	0	0	0	0	0	0	0	0	0	0
2507409587	0	0	0	-3.744		FALSE	FALSE	FALSE	TRUE	FALSE	not found	pfam00111	Fer2	2507409587 MettrDRAFT_3539 Ferredoxin [Methylosinus trichosporium OB3b : MettrDRAFT_Contig106]		0	0	0	0	0	0	0	0	0	0	0	0
2507409130	0	0	0	-3.76581		FALSE	FALSE	FALSE	TRUE	FALSE	not found	not found	not found	2507409130 MettrDRAFT_3082 hypothetical protein [Methylosinus trichosporium OB3b : MettrDRAFT_Contig106]		0	0	0	0	0	0	0	0	0	0	0	0
2507406337	0	0	0	-3.89785		FALSE	FALSE	FALSE	TRUE	FALSE	KO:K03406	pfam00672	HAMP	2507406337 MettrDRAFT_0289 HAMP domain-containing protein [Methylosinus trichosporium OB3b : MettrDRAFT_Contig106]		0	0	0	0	1	0	0	0	0	0	0	0
2507410240	0	0	0	-3.93554		FALSE	FALSE	FALSE	TRUE	FALSE	KO:K06139	pfam05402	PqqD	2507410240 MettrDRAFT_4192 pyrroloquinoline quinone biosynthesis protein E [Methylosinus trichosporium OB3b : MettrDRAFT_Contig106]		0	0	0	0	0	0	0	0	0	0	0	0
2507406859	0	0	0	-3.98026		FALSE	FALSE	FALSE	TRUE	FALSE	not found	pfam00374	NiFeSe_Hases	2507406859 MettrDRAFT_0811 Coenzyme F420-reducing hydrogenase, alpha subunit [Methylosinus trichosporium OB3b : MettrDRAFT_Contig106]		0	0	0	0	0	0	0	0	0	0	0	0
2507409492	0	0	0	-3.99388		FALSE	FALSE	FALSE	TRUE	FALSE	not found	pfam04325	DUF465	2507409492 MettrDRAFT_3444 hypothetical protein [Methylosinus trichosporium OB3b : MettrDRAFT_Contig106]		0	0	0	0	0	0	0	0	0	0	0	0
2507410360	0	0	0	-4.03567		FALSE	FALSE	FALSE	TRUE	FALSE	not found	pfam19702	DUF6200	2507410360 MettrDRAFT_4313 hypothetical protein [Methylosinus trichosporium OB3b : MettrDRAFT_Contig105]		0	0	0	0	0	0	0	0	0	0	0	0
2507408212	0	0	0	-4.06344		FALSE	FALSE	FALSE	TRUE	FALSE	not found	pfam04069	OpuAC	2507408212 MettrDRAFT_2164 osmoprotectant transport system permease protein [Methylosinus trichosporium OB3b : MettrDRAFT_Contig106]		0	0	0	0	0	0	0	0	0	0	0	0
2507408583	0	0	0	-4.11211		FALSE	FALSE	FALSE	TRUE	FALSE	KO:K00426	pfam02322	Cyt_bd_oxida_II	2507408583 MettrDRAFT_2535 cytochrome d ubiquinol oxidase subunit II [Methylosinus trichosporium OB3b : MettrDRAFT_Contig106]		0	0	0	0	1	0	0	0	0	0	0	0
2507406958	0	0	0	-4.30105		FALSE	FALSE	FALSE	TRUE	FALSE	KO:K16079	pfam13505	OMP_b-brl	2507406958 MettrDRAFT_0910 Opacity protein [Methylosinus trichosporium OB3b : MettrDRAFT_Contig106]		0	0	0	0	0	0	0	0	0	1	0	0
2507407618	0	0	0	-4.39954		FALSE	FALSE	FALSE	TRUE	FALSE	not found	pfam18856	baeRF_family12	2507407618 MettrDRAFT_1570 Protein required for attachment to host cells [Methylosinus trichosporium OB3b : MettrDRAFT_Contig106]		0	0	0	0	0	0	0	0	0	0	0	0
2507407005	0	0	0	-4.52026		FALSE	FALSE	FALSE	TRUE	FALSE	KO:K02199	pfam08534	Redoxin	2507407005 MettrDRAFT_0957 cytochrome c biogenesis protein CcmG, thiol:disulfide interchange protein DsbE [Methylosinus trichosporium OB3b : MettrDRAFT_Contig106]		0	0	0	0	0	0	0	0	0	0	1	0
2507410179	0	0	0	-4.6153		FALSE	FALSE	FALSE	TRUE	FALSE	KO:K04080	pfam00011	HSP20	2507410179 MettrDRAFT_4131 molecular chaperone IbpA [Methylosinus trichosporium OB3b : MettrDRAFT_Contig106]		0	0	0	0	0	0	0	0	0	0	1	0
2507407917	0	0	0	-4.65048		FALSE	FALSE	FALSE	TRUE	FALSE	KO:K05601	pfam03063	Prismane	2507407917 MettrDRAFT_1869 hydroxylamine reductase [Methylosinus trichosporium OB3b : MettrDRAFT_Contig106]		0	0	0	0	0	0	0	0	0	0	0	0
2507406347	0	0	0	-4.71214		FALSE	FALSE	FALSE	TRUE	FALSE	KO:K03666	pfam17209	Hfq	2507406347 MettrDRAFT_0299 hfq host factor-I protein [Methylosinus trichosporium OB3b : MettrDRAFT_Contig106]		0	0	0	0	0	0	1	0	0	0	0	0
2507408752	0	0	0	-4.71274		FALSE	FALSE	FALSE	TRUE	FALSE	KO:K00241	pfam01127	Sdh_cyt	2507408752 MettrDRAFT_2704 succinate dehydrogenase subunit C [Methylosinus trichosporium OB3b : MettrDRAFT_Contig106]		1	1	0	1	0	0	0	0	0	0	0	0
2507409915	0	0	0	-4.72723		FALSE	FALSE	FALSE	TRUE	FALSE	KO:K13775	pfam00106	adh_short	2507409915 MettrDRAFT_3867 citronellol/citronellal dehydrogenase [Methylosinus trichosporium OB3b : MettrDRAFT_Contig106]		1	1	0	0	0	0	0	0	0	0	0	0
2507406335	0	0	0	-4.77233		FALSE	FALSE	FALSE	TRUE	FALSE	KO:K18588	pfam03364	Polyketide_cyc	2507406335 MettrDRAFT_0287 coenzyme Q-binding protein COQ10 [Methylosinus trichosporium OB3b : MettrDRAFT_Contig106]		0	0	0	0	0	0	0	0	0	0	0	0
2507406776	0	0	0	-4.91368		FALSE	FALSE	FALSE	TRUE	FALSE	KO:K11532	pfam03320	FBPase_glpX	2507406776 MettrDRAFT_0728 fructose-1,6-bisphosphatase II / sedoheptulose-1,7-bisphosphatase [Methylosinus trichosporium OB3b : MettrDRAFT_Contig106]		1	1	0	1	0	1	0	0	0	0	0	0
2507408903	0	0	0	-5.43005		FALSE	FALSE	FALSE	TRUE	FALSE	not found	not found	not found	2507408903 MettrDRAFT_2855 hypothetical protein [Methylosinus trichosporium OB3b : MettrDRAFT_Contig106]		0	0	0	0	0	0	0	0	0	0	0	0
2507408328	0	0	0	-5.56655		FALSE	FALSE	FALSE	TRUE	FALSE	KO:K13993	pfam00011	HSP20	2507408328 MettrDRAFT_2280 HSP20 family protein [Methylosinus trichosporium OB3b : MettrDRAFT_Contig106]		0	0	0	0	0	0	0	0	0	0	1	0
2507406830	0	0	0	-6.35214		FALSE	FALSE	FALSE	TRUE	FALSE	KO:K04568	pfam00152	tRNA-synt_2	2507406830 MettrDRAFT_0782 lysyl-tRNA synthetase, class 2 [Methylosinus trichosporium OB3b : MettrDRAFT_Contig106]		0	0	0	0	0	0	0	0	0	0	0	0
2507409965	0	0	0	-6.78825		FALSE	FALSE	FALSE	TRUE	FALSE	KO:K03671	pfam00085	Thioredoxin	2507409965 MettrDRAFT_3917 Thiol-disulfide isomerase or thioredoxin [Methylosinus trichosporium OB3b : MettrDRAFT_Contig106]		0	0	0	0	0	0	0	0	0	0	1	0
Genes not changed						FALSE	FALSE	FALSE	FALSE	TRUE						0	0	0	0	0	0	0	0	0	0	0	0
2507408406	0	0	0	0		FALSE	FALSE	FALSE	FALSE	TRUE	not found	pfam06496	DUF1097	2507408406 MettrDRAFT_2358 Protein of unknown function (DUF1097) [Methylosinus trichosporium OB3b : MettrDRAFT_Contig106]		0	0	0	0	0	0	0	0	0	0	0	0
2507406278	0	0	0	0		FALSE	FALSE	FALSE	FALSE	TRUE	KO:K00655	pfam01553	Acyltransferase	2507406278 MettrDRAFT_0230 1-acyl-sn-glycerol-3-phosphate acyltransferase [Methylosinus trichosporium OB3b : MettrDRAFT_Contig106]		1	0	0	0	0	0	0	0	0	0	0	0
2507410507	0	0	0	0		FALSE	FALSE	FALSE	FALSE	TRUE	not found	pfam00109	ketoacyl-synt	2507410507 MettrDRAFT_4461 Acyl transferase domain-containing protein [Methylosinus trichosporium OB3b : MettrDRAFT_Contig104]		0	0	0	0	0	0	0	0	0	0	0	0
2507407573	0	0	0	0		FALSE	FALSE	FALSE	FALSE	TRUE	not found	pfam01161	PBP	2507407573 MettrDRAFT_1525 hypothetical protein [Methylosinus trichosporium OB3b : MettrDRAFT_Contig106]		0	0	0	0	0	0	0	0	0	0	0	0
2507407152	0	0	0	0		FALSE	FALSE	FALSE	FALSE	TRUE	KO:K03496	pfam01656	CbiA	2507407152 MettrDRAFT_1104 chromosome partitioning protein [Methylosinus trichosporium OB3b : MettrDRAFT_Contig106]		0	0	0	0	0	0	0	0	0	0	0	0
2507410040	0	0	0	0		FALSE	FALSE	FALSE	FALSE	TRUE	KO:K11477	pfam03928	HbpS-like	2507410040 MettrDRAFT_3992 Haem-degrading [Methylosinus trichosporium OB3b : MettrDRAFT_Contig106]		0	0	0	0	0	0	0	0	0	0	0	0
2507407568	0	0	0	0		FALSE	FALSE	FALSE	FALSE	TRUE	not found	pfam13505	OMP_b-brl	2507407568 MettrDRAFT_1520 Opacity protein [Methylosinus trichosporium OB3b : MettrDRAFT_Contig106]		0	0	0	0	0	0	0	0	0	0	0	0
2507406679	0	0	0	0		FALSE	FALSE	FALSE	FALSE	TRUE	KO:K03831	pfam00994	MoCF_biosynth	2507406679 MettrDRAFT_0631 molybdopterin adenylyltransferase [Methylosinus trichosporium OB3b : MettrDRAFT_Contig106]		0	0	1	0	0	0	0	0	0	0	0	0
2507407387	0	0	0	0		FALSE	FALSE	FALSE	FALSE	TRUE	not found	pfam09866	DUF2093	2507407387 MettrDRAFT_1339 hypothetical protein [Methylosinus trichosporium OB3b : MettrDRAFT_Contig106]		0	0	0	0	0	0	0	0	0	0	0	0
2507406088	0	0	0	0		FALSE	FALSE	FALSE	FALSE	TRUE	KO:K07156	pfam04234	CopC	2507406088 MettrDRAFT_0040 hypothetical protein [Methylosinus trichosporium OB3b : MettrDRAFT_Contig106]		0	0	0	0	0	0	0	0	0	1	0	0
2507406928	0	0	0	0		FALSE	FALSE	FALSE	FALSE	TRUE	KO:K00274	pfam01593	Amino_oxidase	2507406928 MettrDRAFT_0880 monoamine oxidase [Methylosinus trichosporium OB3b : MettrDRAFT_Contig106]		1	0	0	0	0	0	0	0	0	0	0	0
2507409785	0	0	0	0		FALSE	FALSE	FALSE	FALSE	TRUE	not found	pfam10282	Lactonase	2507409785 MettrDRAFT_3737 40-residue YVTN family beta-propeller repeat-containing protein [Methylosinus trichosporium OB3b : MettrDRAFT_Contig106]		0	0	0	0	0	0	0	0	0	0	0	0
2507408365	0	0	0	0		FALSE	FALSE	FALSE	FALSE	TRUE	not found	pfam13302	Acetyltransf_3	2507408365 MettrDRAFT_2317 Protein N-acetyltransferase, RimJ/RimL family [Methylosinus trichosporium OB3b : MettrDRAFT_Contig106]		0	0	0	0	0	0	0	0	0	0	0	0
2507408038	0	0	0	0		FALSE	FALSE	FALSE	FALSE	TRUE	not found	pfam03729	DUF308	2507408038 MettrDRAFT_1990 Uncharacterized membrane protein HdeD, DUF308 family [Methylosinus trichosporium OB3b : MettrDRAFT_Contig106]		0	0	0	0	0	0	0	0	0	0	0	0
2507408247	0	0	0	0		FALSE	FALSE	FALSE	FALSE	TRUE	KO:K03092	pfam00309	Sigma54_AID	2507408247 MettrDRAFT_2199 RNA polymerase, sigma 54 subunit, RpoN/SigL [Methylosinus trichosporium OB3b : MettrDRAFT_Contig106]		0	0	0	0	1	0	0	0	0	0	0	0
2507406245	0	0	0	0		FALSE	FALSE	FALSE	FALSE	TRUE	KO:K01465	pfam01979	Amidohydro_1	2507406245 MettrDRAFT_0197 dihydroorotase [Methylosinus trichosporium OB3b : MettrDRAFT_Contig106]		0	0	1	0	0	0	0	0	0	0	0	0
2507406074	0	0	0	0		FALSE	FALSE	FALSE	FALSE	TRUE	not found	not found	not found	2507406074 MettrDRAFT_0026 hypothetical protein [Methylosinus trichosporium OB3b : MettrDRAFT_Contig106]		0	0	0	0	0	0	0	0	0	0	0	0
2507408453	0	0	0	0		FALSE	FALSE	FALSE	FALSE	TRUE	KO:K02077	pfam01297	ZnuA	2507408453 MettrDRAFT_2405 zinc/manganese transport system substrate-binding protein [Methylosinus trichosporium OB3b : MettrDRAFT_Contig106]		0	0	0	0	0	0	0	0	0	1	0	0
2507407124	0	0	0	0		FALSE	FALSE	FALSE	FALSE	TRUE	KO:K09858	pfam17775	YchJ_M-like	2507407124 MettrDRAFT_1076 SEC-C motif-containing protein [Methylosinus trichosporium OB3b : MettrDRAFT_Contig106]		0	0	0	0	0	0	0	0	0	0	0	0
2507406827	0	0	0	0		FALSE	FALSE	FALSE	FALSE	TRUE	KO:K16079	pfam13505	OMP_b-brl	2507406827 MettrDRAFT_0779 outer membrane immunogenic protein [Methylosinus trichosporium OB3b : MettrDRAFT_Contig106]		0	0	0	0	0	0	0	0	0	1	0	0
2507408929	0	0	0	0		FALSE	FALSE	FALSE	FALSE	TRUE	not found	not found	not found	2507408929 MettrDRAFT_2881 hypothetical protein [Methylosinus trichosporium OB3b : MettrDRAFT_Contig106]		0	0	0	0	0	0	0	0	0	0	0	0
2507410137	0	0	0	0		FALSE	FALSE	FALSE	FALSE	TRUE	KO:K16079	pfam13505	OMP_b-brl	2507410137 MettrDRAFT_4089 outer membrane immunogenic protein [Methylosinus trichosporium OB3b : MettrDRAFT_Contig106]		0	0	0	0	0	0	0	0	0	1	0	0
2507406290	0	0	0	0		FALSE	FALSE	FALSE	FALSE	TRUE	not found	pfam03929	PepSY_TM	2507406290 MettrDRAFT_0242 Uncharacterized iron-regulated membrane protein [Methylosinus trichosporium OB3b : MettrDRAFT_Contig106]		0	0	0	0	0	0	0	0	0	0	0	0
2507406828	0	0	0	0		FALSE	FALSE	FALSE	FALSE	TRUE	not found	not found	not found	2507406828 MettrDRAFT_0780 hypothetical protein [Methylosinus trichosporium OB3b : MettrDRAFT_Contig106]		0	0	0	0	0	0	0	0	0	0	0	0
2507409363	0	0	0	0		FALSE	FALSE	FALSE	FALSE	TRUE	not found	pfam10065	DUF2303	2507409363 MettrDRAFT_3315 Uncharacterized conserved protein (DUF2303) [Methylosinus trichosporium OB3b : MettrDRAFT_Contig106]		0	0	0	0	0	0	0	0	0	0	0	0
2507407964	0	0	0	0		FALSE	FALSE	FALSE	FALSE	TRUE	KO:K17686	pfam19335	HMBD	2507407964 MettrDRAFT_1916 Cu+-exporting ATPase [Methylosinus trichosporium OB3b : MettrDRAFT_Contig106]		0	0	0	0	0	0	0	0	0	0	0	0
2507408576	0	0	0	0		FALSE	FALSE	FALSE	FALSE	TRUE	KO:K03286	pfam00691	OmpA	2507408576 MettrDRAFT_2528 Outer membrane protein OmpA [Methylosinus trichosporium OB3b : MettrDRAFT_Contig106]		0	0	0	0	0	0	0	0	0	1	0	0
2507410340	0	0	0	0		FALSE	FALSE	FALSE	FALSE	TRUE	not found	pfam01850	PIN	2507410340 MettrDRAFT_4293 Predicted nucleic acid-binding protein, contains PIN domain [Methylosinus trichosporium OB3b : MettrDRAFT_Contig105]		0	0	0	0	0	0	0	0	0	0	0	0
2507409846	0	0	0	0		FALSE	FALSE	FALSE	FALSE	TRUE	KO:K00339	pfam00499	Oxidored_q3	2507409846 MettrDRAFT_3798 NADH-quinone oxidoreductase subunit J [Methylosinus trichosporium OB3b : MettrDRAFT_Contig106]		0	0	0	0	0	0	0	0	0	0	0	0
2507409623	0	0	0	0		FALSE	FALSE	FALSE	FALSE	TRUE	KO:K07160	pfam03746	LamB_YcsF	2507409623 MettrDRAFT_3575 UPF0271 protein [Methylosinus trichosporium OB3b : MettrDRAFT_Contig106]		0	0	0	0	0	0	0	0	0	0	0	0
2507409690	0	0	0	0		FALSE	FALSE	FALSE	FALSE	TRUE	KO:K13895	pfam00528	BPD_transp_1	2507409690 MettrDRAFT_3642 microcin C transport system permease protein [Methylosinus trichosporium OB3b : MettrDRAFT_Contig106]		0	0	0	0	0	0	0	0	1	1	0	0
2507409377	0	0	0	0		FALSE	FALSE	FALSE	FALSE	TRUE	KO:K02500	pfam00977	His_biosynth	2507409377 MettrDRAFT_3329 cyclase [Methylosinus trichosporium OB3b : MettrDRAFT_Contig106]		1	0	0	0	0	0	0	0	0	0	0	0
2507408756	0	0	0	0		FALSE	FALSE	FALSE	FALSE	TRUE	KO:K06287	pfam02545	Maf	2507408756 MettrDRAFT_2708 septum formation protein [Methylosinus trichosporium OB3b : MettrDRAFT_Contig106]		0	0	0	0	0	0	0	0	0	0	0	0
2507406814	0	0	0	0		FALSE	FALSE	FALSE	FALSE	TRUE	KO:K00570	pfam13649	Methyltransf_25	2507406814 MettrDRAFT_0766 phosphatidylethanolamine/phosphatidyl-N-methylethanolamine N-methyltransferase [Methylosinus trichosporium OB3b : MettrDRAFT_Contig106]		1	0	0	0	0	0	0	0	0	0	0	0
2507408643	0	0	0	0		FALSE	FALSE	FALSE	FALSE	TRUE	KO:K02867	pfam03946	Ribosomal_L11_N	2507408643 MettrDRAFT_2595 large subunit ribosomal protein L11 [Methylosinus trichosporium OB3b : MettrDRAFT_Contig106]		0	0	0	0	0	0	0	0	0	0	0	0
2507408389	0	0	0	0		FALSE	FALSE	FALSE	FALSE	TRUE	not found	pfam07642	BBP2	2507408389 MettrDRAFT_2341 Putative beta-barrel porin-2, OmpL-like. bbp2 [Methylosinus trichosporium OB3b : MettrDRAFT_Contig106]		0	0	0	0	0	0	0	0	0	0	0	0
2507409903	0	0	0	0		FALSE	FALSE	FALSE	FALSE	TRUE	KO:K03786	pfam01220	DHquinase_II	2507409903 MettrDRAFT_3855 3-dehydroquinate dehydratase [Methylosinus trichosporium OB3b : MettrDRAFT_Contig106]		1	0	0	0	0	0	0	0	0	0	0	0
2507408506	0	0	0	0		FALSE	FALSE	FALSE	FALSE	TRUE	not found	pfam01161	PBP	2507408506 MettrDRAFT_2458 hypothetical protein [Methylosinus trichosporium OB3b : MettrDRAFT_Contig106]		0	0	0	0	0	0	0	0	0	0	0	0
2507408516	0	0	0	0		FALSE	FALSE	FALSE	FALSE	TRUE	KO:K01956	pfam00988	CPSase_sm_chain	2507408516 MettrDRAFT_2468 carbamoyl-phosphate synthase small subunit [Methylosinus trichosporium OB3b : MettrDRAFT_Contig106]		1	0	1	0	0	0	0	0	0	0	0	0
2507409613	0	0	0	0		FALSE	FALSE	FALSE	FALSE	TRUE	not found	not found	not found	2507409613 MettrDRAFT_3565 hypothetical protein [Methylosinus trichosporium OB3b : MettrDRAFT_Contig106]		0	0	0	0	0	0	0	0	0	0	0	0
2507407066	0	0	0	0		FALSE	FALSE	FALSE	FALSE	TRUE	not found	pfam13458	Peripla_BP_6	2507407066 MettrDRAFT_1018 ABC transporter, substrate binding protein, PQQ-dependent alcohol dehydrogenase system [Methylosinus trichosporium OB3b : MettrDRAFT_Contig106]		0	0	0	0	0	0	0	0	0	0	0	0
2507406268	0	0	0	0		FALSE	FALSE	FALSE	FALSE	TRUE	not found	pfam08242	Methyltransf_12	2507406268 MettrDRAFT_0220 Methyltransferase domain-containing protein [Methylosinus trichosporium OB3b : MettrDRAFT_Contig106]		0	0	0	0	0	0	0	0	0	0	0	0
2507408033	0	0	0	0		FALSE	FALSE	FALSE	FALSE	TRUE	not found	not found	not found	2507408033 MettrDRAFT_1985 c-type cytochrome, methanol metabolism-related [Methylosinus trichosporium OB3b : MettrDRAFT_Contig106]		0	0	0	0	0	0	0	0	0	0	0	0
2507406076	0	0	0	0		FALSE	FALSE	FALSE	FALSE	TRUE	KO:K06195	pfam04379	DUF525	2507406076 MettrDRAFT_0028 ApaG protein [Methylosinus trichosporium OB3b : MettrDRAFT_Contig106]		0	0	0	0	0	0	0	0	0	0	0	0
2507409133	0	0	0	0		FALSE	FALSE	FALSE	FALSE	TRUE	KO:K00220	pfam02153	PDH_N	2507409133 MettrDRAFT_3085 cyclohexadieny/prephenate dehydrogenase [Methylosinus trichosporium OB3b : MettrDRAFT_Contig106]		1	0	0	0	0	0	0	0	0	0	0	0
2507408950	0	0	0	0		FALSE	FALSE	FALSE	FALSE	TRUE	KO:K03407	pfam01627	Hpt	2507408950 MettrDRAFT_2902 two-component system, chemotaxis family, sensor kinase CheA [Methylosinus trichosporium OB3b : MettrDRAFT_Contig106]		0	0	0	0	1	0	0	0	0	0	0	0
2507408884	0	0	0	0		FALSE	FALSE	FALSE	FALSE	TRUE	not found	pfam19290	PmbA_TldD_2nd	2507408884 MettrDRAFT_2836 Predicted Zn-dependent protease or its inactivated homolog [Methylosinus trichosporium OB3b : MettrDRAFT_Contig106]		0	0	0	0	0	0	0	0	0	0	0	0
2507408558	0	0	0	0		FALSE	FALSE	FALSE	FALSE	TRUE	KO:K21679	pfam00494	SQS_PSY	2507408558 MettrDRAFT_2510 squalene synthase HpnC [Methylosinus trichosporium OB3b : MettrDRAFT_Contig106]		0	0	0	0	0	0	0	0	0	0	0	0
2507409050	0	0	0	0		FALSE	FALSE	FALSE	FALSE	TRUE	not found	pfam00106	adh_short	2507409050 MettrDRAFT_3002 Short-chain dehydrogenase [Methylosinus trichosporium OB3b : MettrDRAFT_Contig106]		0	0	0	0	0	0	0	0	0	0	0	0
2507406467	0	0	0	0		FALSE	FALSE	FALSE	FALSE	TRUE	KO:K08484	pfam01590	GAF	2507406467 MettrDRAFT_0419 phosphotransferase system, enzyme I, PtsP [Methylosinus trichosporium OB3b : MettrDRAFT_Contig106]		0	0	0	0	0	0	0	0	0	1	0	0
2507408898	0	0	0	0		FALSE	FALSE	FALSE	FALSE	TRUE	not found	not found	not found	2507408898 MettrDRAFT_2850 hypothetical protein [Methylosinus trichosporium OB3b : MettrDRAFT_Contig106]		0	0	0	0	0	0	0	0	0	0	0	0
2507406215	0	0	0	0		FALSE	FALSE	FALSE	FALSE	TRUE	not found	pfam13400	Tad	2507406215 MettrDRAFT_0167 Flp pilus assembly protein TadG [Methylosinus trichosporium OB3b : MettrDRAFT_Contig106]		0	0	0	0	0	0	0	0	0	0	0	0
2507407436	0	0	0	0		FALSE	FALSE	FALSE	FALSE	TRUE	KO:K02282	not found	not found	2507407436 MettrDRAFT_1388 pilus assembly protein CpaE [Methylosinus trichosporium OB3b : MettrDRAFT_Contig106]		0	0	0	0	1	0	0	0	0	0	0	0
2507407785	0	0	0	0		FALSE	FALSE	FALSE	FALSE	TRUE	not found	pfam01575	MaoC_dehydratas	2507407785 MettrDRAFT_1737 Acyl dehydratase [Methylosinus trichosporium OB3b : MettrDRAFT_Contig106]		0	0	0	0	0	0	0	0	0	0	0	0
2507406756	0	0	0	0		FALSE	FALSE	FALSE	FALSE	TRUE	KO:K09808	pfam12704	MacB_PCD	2507406756 MettrDRAFT_0708 lipoprotein-releasing system permease protein [Methylosinus trichosporium OB3b : MettrDRAFT_Contig106]		0	0	0	0	0	0	0	0	1	1	0	0
2507407154	0	0	0	0		FALSE	FALSE	FALSE	FALSE	TRUE	KO:K19745	pfam08240	ADH_N	2507407154 MettrDRAFT_1106 putative quinone oxidoreductase, YhdH/YhfP family [Methylosinus trichosporium OB3b : MettrDRAFT_Contig106]		0	0	0	0	0	0	0	0	0	0	0	0
2507407365	0	0	0	0		FALSE	FALSE	FALSE	FALSE	TRUE	not found	pfam00011	HSP20	2507407365 MettrDRAFT_1317 Molecular chaperone IbpA, HSP20 family [Methylosinus trichosporium OB3b : MettrDRAFT_Contig106]		0	0	0	0	0	0	0	0	0	0	0	0
2507409459	0	0	0	0		FALSE	FALSE	FALSE	FALSE	TRUE	not found	not found	not found	2507409459 MettrDRAFT_3411 hypothetical protein [Methylosinus trichosporium OB3b : MettrDRAFT_Contig106]		0	0	0	0	0	0	0	0	0	0	0	0
2507407283	0	0	0	0		FALSE	FALSE	FALSE	FALSE	TRUE	not found	pfam00067	p450	2507407283 MettrDRAFT_1235 Cytochrome P450 [Methylosinus trichosporium OB3b : MettrDRAFT_Contig106]		0	0	0	0	0	0	0	0	0	0	0	0
2507407067	0	0	0	0		FALSE	FALSE	FALSE	FALSE	TRUE	not found	pfam02239	Cytochrom_D1	2507407067 MettrDRAFT_1019 PQQ-dependent catabolism-associated beta-propeller protein [Methylosinus trichosporium OB3b : MettrDRAFT_Contig106]		0	0	0	0	0	0	0	0	0	0	0	0
2507408909	0	0	0	0		FALSE	FALSE	FALSE	FALSE	TRUE	KO:K01733	pfam14821	Thr_synth_N	2507408909 MettrDRAFT_2861 threonine synthase [Methylosinus trichosporium OB3b : MettrDRAFT_Contig106]		1	1	0	0	0	0	0	0	0	0	0	0
2507409774	0	0	0	0		FALSE	FALSE	FALSE	FALSE	TRUE	KO:K00457	pfam14696	Glyoxalase_5	2507409774 MettrDRAFT_3726 4-hydroxyphenylpyruvate dioxygenase [Methylosinus trichosporium OB3b : MettrDRAFT_Contig106]		0	0	1	0	0	0	0	0	0	0	0	0
2507409936	0	0	0	0		FALSE	FALSE	FALSE	FALSE	TRUE	KO:K10805	pfam13622	4HBT_3	2507409936 MettrDRAFT_3888 acyl-CoA thioesterase-2 [Methylosinus trichosporium OB3b : MettrDRAFT_Contig106]		0	0	0	0	0	0	0	0	0	0	0	0
2507406726	0	0	0	0		FALSE	FALSE	FALSE	FALSE	TRUE	KO:K01069	pfam00753	Lactamase_B	2507406726 MettrDRAFT_0678 hydroxyacylglutathione hydrolase [Methylosinus trichosporium OB3b : MettrDRAFT_Contig106]		0	0	0	0	0	0	0	0	0	0	0	0
2507407091	0	0	0	0		FALSE	FALSE	FALSE	FALSE	TRUE	not found	not found	not found	2507407091 MettrDRAFT_1043 hypothetical protein [Methylosinus trichosporium OB3b : MettrDRAFT_Contig106]		0	0	0	0	0	0	0	0	0	0	0	0
2507406141	0	0	0	0		FALSE	FALSE	FALSE	FALSE	TRUE	KO:K00765	pfam01634	HisG	2507406141 MettrDRAFT_0093 ATP phosphoribosyltransferase [Methylosinus trichosporium OB3b : MettrDRAFT_Contig106]		1	0	0	0	0	0	0	0	0	0	0	0
2507407764	0	0	0	0		FALSE	FALSE	FALSE	FALSE	TRUE	KO:K00316	pfam01593	Amino_oxidase	2507407764 MettrDRAFT_1716 Protoporphyrinogen oxidase [Methylosinus trichosporium OB3b : MettrDRAFT_Contig106]		0	0	0	0	0	0	0	0	0	0	0	0
2507408331	0	0	0	0		FALSE	FALSE	FALSE	FALSE	TRUE	not found	not found	not found	2507408331 MettrDRAFT_2283 hypothetical protein [Methylosinus trichosporium OB3b : MettrDRAFT_Contig106]		0	0	0	0	0	0	0	0	0	0	0	0
2507409777	0	0	0	0		FALSE	FALSE	FALSE	FALSE	TRUE	not found	pfam00248	Aldo_ket_red	2507409777 MettrDRAFT_3729 Predicted oxidoreductase [Methylosinus trichosporium OB3b : MettrDRAFT_Contig106]		0	0	0	0	0	0	0	0	0	0	0	0
2507406878	0	0	0	0		FALSE	FALSE	FALSE	FALSE	TRUE	KO:K03522	pfam01012	ETF	2507406878 MettrDRAFT_0830 electron transfer flavoprotein alpha subunit apoprotein [Methylosinus trichosporium OB3b : MettrDRAFT_Contig106]		0	0	0	0	0	0	0	0	0	0	0	0
2507408594	0	0	0	0		FALSE	FALSE	FALSE	FALSE	TRUE	not found	not found	not found	2507408594 MettrDRAFT_2546 hypothetical protein [Methylosinus trichosporium OB3b : MettrDRAFT_Contig106]		0	0	0	0	0	0	0	0	0	0	0	0
2507410470	0	0	0	0		FALSE	FALSE	FALSE	FALSE	TRUE	not found	pfam19307	SrpI-like	2507410470 MettrDRAFT_4423 hypothetical protein [Methylosinus trichosporium OB3b : MettrDRAFT_Contig105]		0	0	0	0	0	0	0	0	0	0	0	0
2507407782	0	0	0	0		FALSE	FALSE	FALSE	FALSE	TRUE	not found	pfam00440	TetR_N	2507407782 MettrDRAFT_1734 transcriptional regulator, TetR family [Methylosinus trichosporium OB3b : MettrDRAFT_Contig106]		0	0	0	0	0	0	0	0	0	0	0	0
2507410069	0	0	0	0		FALSE	FALSE	FALSE	FALSE	TRUE	KO:K03596	pfam00009	GTP_EFTU	2507410069 MettrDRAFT_4021 lepA GTP-binding protein LepA [Methylosinus trichosporium OB3b : MettrDRAFT_Contig106]		0	0	0	0	0	0	0	0	0	0	0	0
2507407279	0	0	0	0		FALSE	FALSE	FALSE	FALSE	TRUE	not found	pfam04542	Sigma70_r2	2507407279 MettrDRAFT_1231 RNA polymerase sigma-70 factor, ECF subfamily [Methylosinus trichosporium OB3b : MettrDRAFT_Contig106]		0	0	0	0	0	0	0	0	0	0	0	0
2507408522	0	0	0	0		FALSE	FALSE	FALSE	FALSE	TRUE	KO:K23269	pfam18072	FGAR-AT_linker	2507408522 MettrDRAFT_2474 phosphoribosylformylglycinamidine synthase [Methylosinus trichosporium OB3b : MettrDRAFT_Contig106]		1	0	0	0	0	0	0	0	0	0	0	0
2507408219	0	0	0	0		FALSE	FALSE	FALSE	FALSE	TRUE	KO:K03060	pfam01192	RNA_pol_Rpb6	2507408219 MettrDRAFT_2171 DNA-directed RNA polymerase subunit omega [Methylosinus trichosporium OB3b : MettrDRAFT_Contig106]		0	0	0	0	0	0	0	0	0	0	0	0
2507409938	0	0	0	0		FALSE	FALSE	FALSE	FALSE	TRUE	KO:K07157	pfam02190	LON_substr_bdg	2507409938 MettrDRAFT_3890 hypothetical protein [Methylosinus trichosporium OB3b : MettrDRAFT_Contig106]		0	0	0	0	0	0	0	0	0	0	0	0
2507408293	0	0	0	0		FALSE	FALSE	FALSE	FALSE	TRUE	KO:K00821	pfam00202	Aminotran_3	2507408293 MettrDRAFT_2245 acetylornithine/N-succinyldiaminopimelate aminotransferase [Methylosinus trichosporium OB3b : MettrDRAFT_Contig106]		1	1	0	0	0	0	0	0	0	0	0	0
2507408854	0	0	0	0		FALSE	FALSE	FALSE	FALSE	TRUE	KO:K00796	pfam00809	Pterin_bind	2507408854 MettrDRAFT_2806 dihydropteroate synthase [Methylosinus trichosporium OB3b : MettrDRAFT_Contig106]		0	0	1	0	0	0	0	0	0	0	0	0
2507407496	0	0	0	0		FALSE	FALSE	FALSE	FALSE	TRUE	KO:K00101	pfam01070	FMN_dh	2507407496 MettrDRAFT_1448 L-lactate dehydrogenase (cytochrome) [Methylosinus trichosporium OB3b : MettrDRAFT_Contig106]		0	0	0	0	0	0	0	0	0	0	0	0
2507407430	0	0	0	0		FALSE	FALSE	FALSE	FALSE	TRUE	KO:K01531	pfam00690	Cation_ATPase_N	2507407430 MettrDRAFT_1382 Mg2+-importing ATPase [Methylosinus trichosporium OB3b : MettrDRAFT_Contig106]		0	0	0	0	0	0	0	0	0	0	0	0
2507409945	0	0	0	0		FALSE	FALSE	FALSE	FALSE	TRUE	not found	not found	not found	2507409945 MettrDRAFT_3897 hypothetical protein [Methylosinus trichosporium OB3b : MettrDRAFT_Contig106]		0	0	0	0	0	0	0	0	0	0	0	0
2507407534	0	0	0	0		FALSE	FALSE	FALSE	FALSE	TRUE	KO:K15727	pfam16576	HlyD_D23	2507407534 MettrDRAFT_1486 RND family efflux transporter, MFP subunit [Methylosinus trichosporium OB3b : MettrDRAFT_Contig106]		0	0	0	0	0	0	0	0	0	1	0	0
2507409015	0	0	0	0		FALSE	FALSE	FALSE	FALSE	TRUE	KO:K18478	pfam00294	PfkB	2507409015 MettrDRAFT_2967 Sugar or nucleoside kinase, ribokinase family [Methylosinus trichosporium OB3b : MettrDRAFT_Contig106]		0	0	0	0	0	0	0	0	0	0	0	0
2507408657	0	0	0	0		FALSE	FALSE	FALSE	FALSE	TRUE	KO:K03590	pfam02491	SHS2_FTSA	2507408657 MettrDRAFT_2609 cell division protein FtsA [Methylosinus trichosporium OB3b : MettrDRAFT_Contig106]		0	0	0	0	0	0	0	0	0	0	0	0
2507407610	0	0	0	0		FALSE	FALSE	FALSE	FALSE	TRUE	not found	not found	not found	2507407610 MettrDRAFT_1562 hypothetical protein [Methylosinus trichosporium OB3b : MettrDRAFT_Contig106]		0	0	0	0	0	0	0	0	0	0	0	0
2507407591	0	0	0	0		FALSE	FALSE	FALSE	FALSE	TRUE	KO:K15778	pfam02878	PGM_PMM_I	2507407591 MettrDRAFT_1543 phosphomannomutase / phosphoglucomutase [Methylosinus trichosporium OB3b : MettrDRAFT_Contig106]		1	1	0	0	0	0	0	0	0	0	0	0
2507410286	0	0	0	0		FALSE	FALSE	FALSE	FALSE	TRUE	KO:K02067	pfam02470	MlaD	2507410286 MettrDRAFT_4238 phospholipid/cholesterol/gamma-HCH transport system substrate-binding protein [Methylosinus trichosporium OB3b : MettrDRAFT_Contig106]		0	0	0	0	0	0	0	0	1	1	0	0
2507406307	0	0	0	0		FALSE	FALSE	FALSE	FALSE	TRUE	KO:K01897	pfam00501	AMP-binding	2507406307 MettrDRAFT_0259 long-chain acyl-CoA synthetase [Methylosinus trichosporium OB3b : MettrDRAFT_Contig106]		0	0	0	0	0	0	1	0	0	0	0	0
2507408713	0	0	0	0		FALSE	FALSE	FALSE	FALSE	TRUE	KO:K26064	pfam01266	DAO	2507408713 MettrDRAFT_2665 D-amino-acid dehydrogenase [Methylosinus trichosporium OB3b : MettrDRAFT_Contig106]		0	1	0	0	0	0	0	0	0	0	0	0
2507408366	0	0	0	0		FALSE	FALSE	FALSE	FALSE	TRUE	KO:K02899	pfam01016	Ribosomal_L27	2507408366 MettrDRAFT_2318 large subunit ribosomal protein L27 [Methylosinus trichosporium OB3b : MettrDRAFT_Contig106]		0	0	0	0	0	0	0	0	0	0	0	0
2507406771	0	0	0	0		FALSE	FALSE	FALSE	FALSE	TRUE	KO:K07504	pfam13588	HSDR_N_2	2507406771 MettrDRAFT_0723 hypothetical protein [Methylosinus trichosporium OB3b : MettrDRAFT_Contig106]		0	0	0	0	0	0	0	0	0	0	0	0
2507410392	0	0	0	0		FALSE	FALSE	FALSE	FALSE	TRUE	KO:K01428	pfam00449	Urease_alpha	2507410392 MettrDRAFT_4345 urease subunit alpha [Methylosinus trichosporium OB3b : MettrDRAFT_Contig105]		0	1	0	0	0	0	0	0	0	0	0	0
2507406202	0	0	0	0		FALSE	FALSE	FALSE	FALSE	TRUE	not found	pfam16930	Porin_5	2507406202 MettrDRAFT_0154 Putative porin [Methylosinus trichosporium OB3b : MettrDRAFT_Contig106]		0	0	0	0	0	0	0	0	0	0	0	0
2507410209	0	0	0	0		FALSE	FALSE	FALSE	FALSE	TRUE	KO:K03620	pfam01292	Ni_hydr_CYTB	2507410209 MettrDRAFT_4161 Ni/Fe-hydrogenase 1 B-type cytochrome subunit [Methylosinus trichosporium OB3b : MettrDRAFT_Contig106]		0	0	0	0	1	0	0	0	0	0	0	0
2507406412	0	0	0	0		FALSE	FALSE	FALSE	FALSE	TRUE	KO:K07258	pfam00768	Peptidase_S11	2507406412 MettrDRAFT_0364 D-alanyl-D-alanine carboxypeptidase (penicillin-binding protein 5/6) [Methylosinus trichosporium OB3b : MettrDRAFT_Contig106]		0	0	0	0	0	0	0	0	0	0	0	0
2507409841	0	0	0	0		FALSE	FALSE	FALSE	FALSE	TRUE	KO:K00334	pfam01257	2Fe-2S_thioredx	2507409841 MettrDRAFT_3793 NADH-quinone oxidoreductase subunit E [Methylosinus trichosporium OB3b : MettrDRAFT_Contig106]		0	0	0	0	0	0	0	0	0	0	0	0
2507406150	0	0	0	0		FALSE	FALSE	FALSE	FALSE	TRUE	KO:K00819	pfam00202	Aminotran_3	2507406150 MettrDRAFT_0102 ornithine--oxo-acid transaminase [Methylosinus trichosporium OB3b : MettrDRAFT_Contig106]		1	0	0	0	0	0	0	0	0	0	0	0
2507408856;2507406432	0	0	0	0		FALSE	FALSE	FALSE	FALSE	TRUE	KO:K10946	pfam04896	AmoC	2507408856 MettrDRAFT_2808 methane/ammonia monooxygenase subunit C [Methylosinus trichosporium OB3b : MettrDRAFT_Contig106];2507406432 MettrDRAFT_0384 methane/ammonia monooxygenase subunit C [Methylosinus trichosporium OB3b : MettrDRAFT_Contig106]		0	1	0	1	0	1	0	0	0	0	0	0
2507406208	0	0	0	0		FALSE	FALSE	FALSE	FALSE	TRUE	KO:K09667	pfam13432	TPR_16	2507406208 MettrDRAFT_0160 Predicted O-linked N-acetylglucosamine transferase, SPINDLY family [Methylosinus trichosporium OB3b : MettrDRAFT_Contig106]		0	0	0	0	0	0	0	0	0	0	0	0
2507408767	0	0	0	0		FALSE	FALSE	FALSE	FALSE	TRUE	not found	pfam13627	LPAM_2	2507408767 MettrDRAFT_2719 lipoprotein-attachment site-containing protein [Methylosinus trichosporium OB3b : MettrDRAFT_Contig106]		0	0	0	0	0	0	0	0	0	0	0	0
2507409189	0	0	0	0		FALSE	FALSE	FALSE	FALSE	TRUE	KO:K03407	pfam01627	Hpt	2507409189 MettrDRAFT_3141 two-component system, chemotaxis family, sensor kinase CheA [Methylosinus trichosporium OB3b : MettrDRAFT_Contig106]		0	0	0	0	1	0	0	0	0	0	0	0
2507410246	0	0	0	0		FALSE	FALSE	FALSE	FALSE	TRUE	KO:K01613	pfam02666	PS_Dcarbxylase	2507410246 MettrDRAFT_4198 phosphatidylserine decarboxylase [Methylosinus trichosporium OB3b : MettrDRAFT_Contig106]		1	0	0	0	0	0	0	0	0	0	0	0
2507406772	0	0	0	0		FALSE	FALSE	FALSE	FALSE	TRUE	KO:K01951	pfam00117	GATase	2507406772 MettrDRAFT_0724 GMP synthase (glutamine-hydrolysing) [Methylosinus trichosporium OB3b : MettrDRAFT_Contig106]		0	0	0	0	0	0	0	0	0	0	0	0
2507410281	0	0	0	0		FALSE	FALSE	FALSE	FALSE	TRUE	KO:K02335	pfam02739	5_3_exonuc_N	2507410281 MettrDRAFT_4233 DNA polymerase I [Methylosinus trichosporium OB3b : MettrDRAFT_Contig106]		0	0	0	0	0	0	0	0	0	0	0	0
2507406327	0	0	0	0		FALSE	FALSE	FALSE	FALSE	TRUE	not found	not found	not found	2507406327 MettrDRAFT_0279 hypothetical protein [Methylosinus trichosporium OB3b : MettrDRAFT_Contig106]		0	0	0	0	0	0	0	0	0	0	0	0
2507409534	0	0	0	0		FALSE	FALSE	FALSE	FALSE	TRUE	KO:K02887	pfam00453	Ribosomal_L20	2507409534 MettrDRAFT_3486 rplT large subunit ribosomal protein L20 [Methylosinus trichosporium OB3b : MettrDRAFT_Contig106]		0	0	0	0	0	0	0	0	0	0	0	0
2507408324	0	0	0	0		FALSE	FALSE	FALSE	FALSE	TRUE	KO:K00275	pfam01243	Putative_PNPOx	2507408324 MettrDRAFT_2276 Pyridoxamine 5-phosphate oxidase [Methylosinus trichosporium OB3b : MettrDRAFT_Contig106]		0	1	1	0	0	0	0	0	0	0	0	0
2507407544	0	0	0	0		FALSE	FALSE	FALSE	FALSE	TRUE	KO:K00208	pfam13561	adh_short_C2	2507407544 MettrDRAFT_1496 Enoyl-[acyl-carrier-protein] reductase [NADH] [Methylosinus trichosporium OB3b : MettrDRAFT_Contig106]		1	0	1	0	0	0	0	0	0	0	0	0
2507408313	0	0	0	0		FALSE	FALSE	FALSE	FALSE	TRUE	KO:K00253	pfam02771	Acyl-CoA_dh_N	2507408313 MettrDRAFT_2265 isovaleryl-CoA dehydrogenase [Methylosinus trichosporium OB3b : MettrDRAFT_Contig106]		0	0	0	0	0	0	0	0	0	0	0	0
2507407055	0	0	0	0		FALSE	FALSE	FALSE	FALSE	TRUE	KO:K12137	pfam00361	Proton_antipo_M	2507407055 MettrDRAFT_1007 Formate hydrogenlyase subunit 3/Multisubunit Na+/H+ antiporter, MnhD subunit [Methylosinus trichosporium OB3b : MettrDRAFT_Contig106]		0	0	0	0	0	0	0	0	0	0	0	0
2507406750	0	0	0	0		FALSE	FALSE	FALSE	FALSE	TRUE	not found	pfam01882	DUF58	2507406750 MettrDRAFT_0702 Uncharacterized conserved protein (some members contain a von Willebrand factor type A (vWA) domain) [Methylosinus trichosporium OB3b : MettrDRAFT_Contig106]		0	0	0	0	0	0	0	0	0	0	0	0
2507407797	0	0	0	0		FALSE	FALSE	FALSE	FALSE	TRUE	KO:K09154	pfam04289	DUF447_N	2507407797 MettrDRAFT_1749 hypothetical protein [Methylosinus trichosporium OB3b : MettrDRAFT_Contig106]		0	0	0	0	0	0	0	0	0	0	0	0
2507406949	0	0	0	0		FALSE	FALSE	FALSE	FALSE	TRUE	KO:K06890	pfam01027	Bax1-I	2507406949 MettrDRAFT_0901 hypothetical protein [Methylosinus trichosporium OB3b : MettrDRAFT_Contig106]		0	0	0	0	0	0	0	0	0	0	0	0
2507408124	0	0	0	0		FALSE	FALSE	FALSE	FALSE	TRUE	KO:K07445	pfam06634	DUF1156	2507408124 MettrDRAFT_2076 Adenine-specific DNA methylase, contains a Zn-ribbon domain [Methylosinus trichosporium OB3b : MettrDRAFT_Contig106]		0	0	0	0	0	0	0	0	0	0	0	0
2507409714	0	0	0	0		FALSE	FALSE	FALSE	FALSE	TRUE	KO:K01993	pfam13437	HlyD_3	2507409714 MettrDRAFT_3666 HlyD family secretion protein [Methylosinus trichosporium OB3b : MettrDRAFT_Contig106]		0	0	0	0	0	0	0	0	0	0	0	0
2507407715	0	0	0	0		FALSE	FALSE	FALSE	FALSE	TRUE	KO:K01868	pfam02824	TGS	2507407715 MettrDRAFT_1667 threonyl-tRNA synthetase [Methylosinus trichosporium OB3b : MettrDRAFT_Contig106]		0	0	0	0	0	0	0	0	0	0	0	0
2507408126	0	0	0	0		FALSE	FALSE	FALSE	FALSE	TRUE	not found	pfam04465	DUF499	2507408126 MettrDRAFT_2078 Predicted ATPase, AAA+ superfamily [Methylosinus trichosporium OB3b : MettrDRAFT_Contig106]		0	0	0	0	0	0	0	0	0	0	0	0
2507407336	0	0	0	0		FALSE	FALSE	FALSE	FALSE	TRUE	not found	not found	not found	2507407336 MettrDRAFT_1288 hypothetical protein [Methylosinus trichosporium OB3b : MettrDRAFT_Contig106]		0	0	0	0	0	0	0	0	0	0	0	0
2507410025	0	0	0	0		FALSE	FALSE	FALSE	FALSE	TRUE	not found	pfam13406	SLT_2	2507410025 MettrDRAFT_3977 lytic murein transglycosylase [Methylosinus trichosporium OB3b : MettrDRAFT_Contig106]		0	0	0	0	0	0	0	0	0	0	0	0
2507406706	0	0	0	0		FALSE	FALSE	FALSE	FALSE	TRUE	KO:K16011	pfam00483	NTP_transferase	2507406706 MettrDRAFT_0658 mannose-1-phosphate guanylyltransferase / mannose-6-phosphate isomerase [Methylosinus trichosporium OB3b : MettrDRAFT_Contig106]		1	0	0	0	0	0	0	0	0	0	0	0
2507409974	0	0	0	0		FALSE	FALSE	FALSE	FALSE	TRUE	not found	pfam13439	Glyco_transf_4	2507409974 MettrDRAFT_3926 Glycosyltransferase involved in cell wall bisynthesis [Methylosinus trichosporium OB3b : MettrDRAFT_Contig106]		0	0	0	0	0	0	0	0	0	0	0	0
2507406874	0	0	0	0		FALSE	FALSE	FALSE	FALSE	TRUE	not found	pfam02163	Peptidase_M50	2507406874 MettrDRAFT_0826 Zn-dependent protease (includes SpoIVFB) [Methylosinus trichosporium OB3b : MettrDRAFT_Contig106]		0	0	0	0	0	0	0	0	0	0	0	0
2507408274	0	0	0	0		FALSE	FALSE	FALSE	FALSE	TRUE	KO:K07304	pfam01625	PMSR	2507408274 MettrDRAFT_2226 peptide-methionine (S)-S-oxide reductase [Methylosinus trichosporium OB3b : MettrDRAFT_Contig106]		0	0	0	0	0	0	0	0	0	0	0	0
2507406809	0	0	0	0		FALSE	FALSE	FALSE	FALSE	TRUE	KO:K03670	pfam04349	MdoG	2507406809 MettrDRAFT_0761 glucans biosynthesis protein [Methylosinus trichosporium OB3b : MettrDRAFT_Contig106]		0	0	0	0	0	0	0	0	0	0	0	0
2507407056	0	0	0	0		FALSE	FALSE	FALSE	FALSE	TRUE	not found	pfam00916	Sulfate_transp	2507407056 MettrDRAFT_1008 Sulfate permease, MFS superfamily [Methylosinus trichosporium OB3b : MettrDRAFT_Contig106]		0	0	0	0	0	0	0	0	0	0	0	0
2507408399	0	0	0	0		FALSE	FALSE	FALSE	FALSE	TRUE	KO:K03040	pfam01193	RNA_pol_L	2507408399 MettrDRAFT_2351 rpoA DNA-directed RNA polymerase subunit alpha [Methylosinus trichosporium OB3b : MettrDRAFT_Contig106]		0	0	0	0	0	0	0	0	0	0	0	0
2507407284	0	0	0	0		FALSE	FALSE	FALSE	FALSE	TRUE	not found	pfam13229	Beta_helix	2507407284 MettrDRAFT_1236 Right handed beta helix region [Methylosinus trichosporium OB3b : MettrDRAFT_Contig106]		0	0	0	0	0	0	0	0	0	0	0	0
2507406392	0	0	0	0		FALSE	FALSE	FALSE	FALSE	TRUE	KO:K09014	pfam19295	SufBD_N	2507406392 MettrDRAFT_0344 Fe-S cluster assembly protein SufB [Methylosinus trichosporium OB3b : MettrDRAFT_Contig106]		0	0	0	0	0	0	0	0	0	0	0	0
2507409005	0	0	0	0		FALSE	FALSE	FALSE	FALSE	TRUE	KO:K01439	pfam01546	Peptidase_M20	2507409005 MettrDRAFT_2957 succinyldiaminopimelate desuccinylase [Methylosinus trichosporium OB3b : MettrDRAFT_Contig106]		0	1	0	0	0	0	0	0	0	0	0	0
2507406951	0	0	0	0		FALSE	FALSE	FALSE	FALSE	TRUE	KO:K15726	pfam00873	ACR_tran	2507406951 MettrDRAFT_0903 cobalt-zinc-cadmium resistance protein CzcA [Methylosinus trichosporium OB3b : MettrDRAFT_Contig106]		0	0	0	0	0	0	0	0	0	1	0	0
2507406589	0	0	0	0		FALSE	FALSE	FALSE	FALSE	TRUE	KO:K02456	pfam07963	N_methyl	2507406589 MettrDRAFT_0541 general secretion pathway protein G [Methylosinus trichosporium OB3b : MettrDRAFT_Contig106]		0	0	0	0	0	0	0	0	0	0	0	0
2507408509	0	0	0	0		FALSE	FALSE	FALSE	FALSE	TRUE	KO:K03684	pfam01612	DNA_pol_A_exo1	2507408509 MettrDRAFT_2461 ribonuclease D [Methylosinus trichosporium OB3b : MettrDRAFT_Contig106]		0	0	0	0	0	0	0	0	0	0	0	0
2507409132	0	0	0	0		FALSE	FALSE	FALSE	FALSE	TRUE	KO:K00817	pfam00155	Aminotran_1_2	2507409132 MettrDRAFT_3084 histidinol-phosphate aminotransferase [Methylosinus trichosporium OB3b : MettrDRAFT_Contig106]		1	0	0	0	0	0	0	0	0	0	0	0
2507407559	0	0	0	0		FALSE	FALSE	FALSE	FALSE	TRUE	not found	pfam00296	Bac_luciferase	2507407559 MettrDRAFT_1511 Flavin-dependent oxidoreductase, luciferase family (includes alkanesulfonate monooxygenase SsuD and methylene tetrahydromethanopterin reductase) [Methylosinus trichosporium OB3b : MettrDRAFT_Contig106]		0	0	0	0	0	0	0	0	0	0	0	0
2507406366	0	0	0	0		FALSE	FALSE	FALSE	FALSE	TRUE	KO:K11209	pfam02798	GST_N	2507406366 MettrDRAFT_0318 glutathione S-transferase [Methylosinus trichosporium OB3b : MettrDRAFT_Contig106]		0	0	0	0	0	0	0	0	0	0	0	0
2507406219	0	0	0	0		FALSE	FALSE	FALSE	FALSE	TRUE	not found	not found	not found	2507406219 MettrDRAFT_0171 hypothetical protein [Methylosinus trichosporium OB3b : MettrDRAFT_Contig106]		0	0	0	0	0	0	0	0	0	0	0	0
2507407111	0	0	0	0		FALSE	FALSE	FALSE	FALSE	TRUE	KO:K00548	pfam02574	S-methyl_trans	2507407111 MettrDRAFT_1063 methionine synthase (B12-dependent) [Methylosinus trichosporium OB3b : MettrDRAFT_Contig106]		1	0	0	0	0	0	0	1	0	0	0	0
2507408520	0	0	0	0		FALSE	FALSE	FALSE	FALSE	TRUE	KO:K07390	pfam00462	Glutaredoxin	2507408520 MettrDRAFT_2472 monothiol glutaredoxin [Methylosinus trichosporium OB3b : MettrDRAFT_Contig106]		0	0	0	0	0	0	0	0	0	0	1	0
2507408853	0	0	0	0		FALSE	FALSE	FALSE	FALSE	TRUE	KO:K01724	pfam01329	Pterin_4a	2507408853 MettrDRAFT_2805 4a-hydroxytetrahydrobiopterin dehydratase [Methylosinus trichosporium OB3b : MettrDRAFT_Contig106]		0	0	0	0	0	0	0	0	0	0	0	0
2507408375	0	0	0	0		FALSE	FALSE	FALSE	FALSE	TRUE	not found	pfam03992	ABM	2507408375 MettrDRAFT_2327 Heme-degrading monooxygenase HmoA [Methylosinus trichosporium OB3b : MettrDRAFT_Contig106]		0	0	0	0	0	0	0	0	0	0	0	0
2507406801	0	0	0	0		FALSE	FALSE	FALSE	FALSE	TRUE	not found	not found	not found	2507406801 MettrDRAFT_0753 hypothetical protein [Methylosinus trichosporium OB3b : MettrDRAFT_Contig106]		0	0	0	0	0	0	0	0	0	0	0	0
2507408764	0	0	0	0		FALSE	FALSE	FALSE	FALSE	TRUE	not found	pfam00753	Lactamase_B	2507408764 MettrDRAFT_2716 Glyoxylase, beta-lactamase superfamily II [Methylosinus trichosporium OB3b : MettrDRAFT_Contig106]		0	0	0	0	0	0	0	0	0	0	0	0
2507409021	0	0	0	0		FALSE	FALSE	FALSE	FALSE	TRUE	not found	pfam08885	GSCFA	2507409021 MettrDRAFT_2973 GSCFA family protein [Methylosinus trichosporium OB3b : MettrDRAFT_Contig106]		0	0	0	0	0	0	0	0	0	0	0	0
2507409599	0	0	0	0		FALSE	FALSE	FALSE	FALSE	TRUE	KO:K02051	pfam09084	NMT1	2507409599 MettrDRAFT_3551 NitT/TauT family transport system substrate-binding protein [Methylosinus trichosporium OB3b : MettrDRAFT_Contig106]		0	0	0	0	0	0	0	0	0	1	0	0
2507407138	0	0	0	0		FALSE	FALSE	FALSE	FALSE	TRUE	KO:K03798	pfam06480	FtsH_ext	2507407138 MettrDRAFT_1090 cell division protease FtsH [Methylosinus trichosporium OB3b : MettrDRAFT_Contig106]		0	0	0	0	0	0	0	0	0	0	1	0
2507408048	0	0	0	0		FALSE	FALSE	FALSE	FALSE	TRUE	KO:K07102	pfam02367	TsaE	2507408048 MettrDRAFT_2000 hypothetical protein [Methylosinus trichosporium OB3b : MettrDRAFT_Contig106]		0	0	0	0	0	0	0	0	0	0	0	0
2507410149	0	0	0	0		FALSE	FALSE	FALSE	FALSE	TRUE	KO:K01354	pfam02897	Peptidase_S9_N	2507410149 MettrDRAFT_4101 oligopeptidase B [Methylosinus trichosporium OB3b : MettrDRAFT_Contig106]		0	0	0	0	0	0	0	0	0	0	0	0
2507406745	0	0	0	0		FALSE	FALSE	FALSE	FALSE	TRUE	not found	not found	not found	2507406745 MettrDRAFT_0697 hypothetical protein [Methylosinus trichosporium OB3b : MettrDRAFT_Contig106]		0	0	0	0	0	0	0	0	0	0	0	0
2507409902	0	0	0	0		FALSE	FALSE	FALSE	FALSE	TRUE	not found	pfam18312	ScsC_N	2507409902 MettrDRAFT_3854 Protein-disulfide isomerase [Methylosinus trichosporium OB3b : MettrDRAFT_Contig106]		0	0	0	0	0	0	0	0	0	0	0	0
2507410370	0	0	0	0		FALSE	FALSE	FALSE	FALSE	TRUE	not found	pfam00109	ketoacyl-synt	2507410370 MettrDRAFT_4323 Phosphopantetheine attachment site [Methylosinus trichosporium OB3b : MettrDRAFT_Contig105]		0	0	0	0	0	0	0	0	0	0	0	0
2507408370	0	0	0	0		FALSE	FALSE	FALSE	FALSE	TRUE	KO:K25133	pfam01032	FecCD	2507408370 MettrDRAFT_2322 iron complex transport system permease protein [Methylosinus trichosporium OB3b : MettrDRAFT_Contig106]		0	0	0	0	0	0	0	0	0	1	0	0
2507410042	0	0	0	0		FALSE	FALSE	FALSE	FALSE	TRUE	KO:K11472	pfam01565	FAD_binding_4	2507410042 MettrDRAFT_3994 glycolate oxidase FAD binding subunit [Methylosinus trichosporium OB3b : MettrDRAFT_Contig106]		1	1	0	0	0	0	0	0	0	0	0	0
2507408900	0	0	0	0		FALSE	FALSE	FALSE	FALSE	TRUE	KO:K02275	pfam02790	COX2_TM	2507408900 MettrDRAFT_2852 cytochrome c oxidase subunit 2 [Methylosinus trichosporium OB3b : MettrDRAFT_Contig106]		0	0	0	0	0	0	0	0	0	0	0	0
2507409659	0	0	0	0		FALSE	FALSE	FALSE	FALSE	TRUE	KO:K01710	pfam16363	GDP_Man_Dehyd	2507409659 MettrDRAFT_3611 dTDP-glucose 4,6-dehydratase [Methylosinus trichosporium OB3b : MettrDRAFT_Contig106]		1	0	0	0	0	0	0	0	0	0	0	0
2507408744	0	0	0	0		FALSE	FALSE	FALSE	FALSE	TRUE	KO:K00831	not found	not found	2507408744 MettrDRAFT_2696 phosphoserine aminotransferase apoenzyme [Methylosinus trichosporium OB3b : MettrDRAFT_Contig106]		1	1	1	1	0	1	0	0	0	0	0	0
2507406594	0	0	0	0		FALSE	FALSE	FALSE	FALSE	TRUE	KO:K02461	pfam05137	PilN	2507406594 MettrDRAFT_0546 general secretion pathway protein L [Methylosinus trichosporium OB3b : MettrDRAFT_Contig106]		0	0	0	0	0	0	0	0	0	0	0	0
2507406495	0	0	0	0		FALSE	FALSE	FALSE	FALSE	TRUE	KO:K13688	pfam06165	Glyco_transf_36	2507406495 MettrDRAFT_0447 cyclic beta-1,2-glucan synthetase [Methylosinus trichosporium OB3b : MettrDRAFT_Contig106]		0	0	0	0	0	0	0	0	0	0	0	0
2507410082	0	0	0	0		FALSE	FALSE	FALSE	FALSE	TRUE	KO:K23997	pfam03853	YjeF_N	2507410082 MettrDRAFT_4034 yjeF C-terminal region, hydroxyethylthiazole kinase-related/yjeF N-terminal region [Methylosinus trichosporium OB3b : MettrDRAFT_Contig106]		0	0	0	0	0	0	0	0	0	0	0	0
2507406871	0	0	0	0		FALSE	FALSE	FALSE	FALSE	TRUE	KO:K01657	pfam04715	Anth_synt_I_N	2507406871 MettrDRAFT_0823 anthranilate synthase component 1 [Methylosinus trichosporium OB3b : MettrDRAFT_Contig106]		1	0	0	0	0	0	1	0	0	0	0	0
2507408380	0	0	0	0		FALSE	FALSE	FALSE	FALSE	TRUE	not found	pfam14403	CP_ATPgrasp_2	2507408380 MettrDRAFT_2332 Uncharacterized conserved protein, circularly permuted ATPgrasp superfamily [Methylosinus trichosporium OB3b : MettrDRAFT_Contig106]		0	0	0	0	0	0	0	0	0	0	0	0
2507406686	0	0	0	0		FALSE	FALSE	FALSE	FALSE	TRUE	KO:K02302	pfam13241	NAD_binding_7	2507406686 MettrDRAFT_0638 uroporphyrin-III C-methyltransferase / precorrin-2 dehydrogenase / sirohydrochlorin ferrochelatase [Methylosinus trichosporium OB3b : MettrDRAFT_Contig106]		1	1	1	0	0	0	0	0	0	0	0	0
2507408223	0	0	0	0		FALSE	FALSE	FALSE	FALSE	TRUE	KO:K01714	pfam00701	DHDPS	2507408223 MettrDRAFT_2175 4-hydroxy-tetrahydrodipicolinate synthase [Methylosinus trichosporium OB3b : MettrDRAFT_Contig106]		1	1	0	0	0	0	0	0	0	0	0	0
2507409890	0	0	0	0		FALSE	FALSE	FALSE	FALSE	TRUE	KO:K01595	pfam00311	PEPcase	2507409890 MettrDRAFT_3842 Phosphoenolpyruvate carboxylase, type 1 [Methylosinus trichosporium OB3b : MettrDRAFT_Contig106]		0	1	0	1	0	1	0	0	0	0	0	0
2507409673	0	0	0	0		FALSE	FALSE	FALSE	FALSE	TRUE	KO:K01934	pfam01812	5-FTHF_cyc-lig	2507409673 MettrDRAFT_3625 5-formyltetrahydrofolate cyclo-ligase [Methylosinus trichosporium OB3b : MettrDRAFT_Contig106]		0	0	0	0	0	0	0	1	0	0	0	0
2507407647	0	0	0	0		FALSE	FALSE	FALSE	FALSE	TRUE	not found	pfam14403	CP_ATPgrasp_2	2507407647 MettrDRAFT_1599 Uncharacterized conserved protein, circularly permuted ATPgrasp superfamily [Methylosinus trichosporium OB3b : MettrDRAFT_Contig106]		0	0	0	0	0	0	0	0	0	0	0	0
2507406110	0	0	0	0		FALSE	FALSE	FALSE	FALSE	TRUE	KO:K03684	pfam01612	DNA_pol_A_exo1	2507406110 MettrDRAFT_0062 ribonuclease D [Methylosinus trichosporium OB3b : MettrDRAFT_Contig106]		0	0	0	0	0	0	0	0	0	0	0	0
2507407425	0	0	0	0		FALSE	FALSE	FALSE	FALSE	TRUE	not found	pfam06271	RDD	2507407425 MettrDRAFT_1377 Uncharacterized membrane protein YckC, RDD family [Methylosinus trichosporium OB3b : MettrDRAFT_Contig106]		0	0	0	0	0	0	0	0	0	0	0	0
2507406677	0	0	0	0		FALSE	FALSE	FALSE	FALSE	TRUE	KO:K13038	pfam02441	Flavoprotein	2507406677 MettrDRAFT_0629 phosphopantothenoylcysteine decarboxylase / phosphopantothenate--cysteine ligase [Methylosinus trichosporium OB3b : MettrDRAFT_Contig106]		0	0	1	0	0	0	0	0	0	0	0	0
2507409078	0	0	0	0		FALSE	FALSE	FALSE	FALSE	TRUE	KO:K03670	pfam04349	MdoG	2507409078 MettrDRAFT_3030 glucans biosynthesis protein [Methylosinus trichosporium OB3b : MettrDRAFT_Contig106]		0	0	0	0	0	0	0	0	0	0	0	0
2507408925	0	0	0	0		FALSE	FALSE	FALSE	FALSE	TRUE	KO:K00800	pfam00275	EPSP_synthase	2507408925 MettrDRAFT_2877 3-phosphoshikimate 1-carboxyvinyltransferase [Methylosinus trichosporium OB3b : MettrDRAFT_Contig106]		1	0	0	0	0	0	0	0	0	0	0	0
2507407074	0	0	0	0		FALSE	FALSE	FALSE	FALSE	TRUE	KO:K02109	pfam00430	ATP-synt_B	2507407074 MettrDRAFT_1026 F-type H+-transporting ATPase subunit b [Methylosinus trichosporium OB3b : MettrDRAFT_Contig106]		0	0	0	0	0	0	0	0	0	0	0	0
2507407762	0	0	0	0		FALSE	FALSE	FALSE	FALSE	TRUE	KO:K01890	pfam01588	tRNA_bind	2507407762 MettrDRAFT_1714 phenylalanyl-tRNA synthetase beta subunit [Methylosinus trichosporium OB3b : MettrDRAFT_Contig106]		0	0	0	0	0	0	0	0	0	0	0	0
2507407777	0	0	0	0		FALSE	FALSE	FALSE	FALSE	TRUE	KO:K00147	pfam00171	Aldedh	2507407777 MettrDRAFT_1729 glutamate-5-semialdehyde dehydrogenase [Methylosinus trichosporium OB3b : MettrDRAFT_Contig106]		1	0	0	0	0	0	0	0	0	0	0	0
2507408833	0	0	0	0		FALSE	FALSE	FALSE	FALSE	TRUE	not found	not found	not found	2507408833 MettrDRAFT_2785 hypothetical protein [Methylosinus trichosporium OB3b : MettrDRAFT_Contig106]		0	0	0	0	0	0	0	0	0	0	0	0
2507408644	0	0	0	0		FALSE	FALSE	FALSE	FALSE	TRUE	KO:K02601	pfam02357	NusG	2507408644 MettrDRAFT_2596 nusG transcription antitermination protein nusG [Methylosinus trichosporium OB3b : MettrDRAFT_Contig106]		0	0	0	0	0	0	0	0	0	0	0	0
2507406966	0	0	0	0		FALSE	FALSE	FALSE	FALSE	TRUE	KO:K08311	pfam00293	NUDIX	2507406966 MettrDRAFT_0918 putative (di)nucleoside polyphosphate hydrolase [Methylosinus trichosporium OB3b : MettrDRAFT_Contig106]		0	0	0	0	0	0	0	0	0	0	0	0
2507408575	0	0	0	0		FALSE	FALSE	FALSE	FALSE	TRUE	not found	pfam13437	HlyD_3	2507408575 MettrDRAFT_2527 hypothetical protein [Methylosinus trichosporium OB3b : MettrDRAFT_Contig106]		0	0	0	0	0	0	0	0	0	0	0	0
2507409058	0	0	0	0		FALSE	FALSE	FALSE	FALSE	TRUE	not found	not found	not found	2507409058 MettrDRAFT_3010 hypothetical protein [Methylosinus trichosporium OB3b : MettrDRAFT_Contig106]		0	0	0	0	0	0	0	0	0	0	0	0
2507406266	0	0	0	0		FALSE	FALSE	FALSE	FALSE	TRUE	KO:K00799	pfam13417	GST_N_3	2507406266 MettrDRAFT_0218 Glutathione S-transferase [Methylosinus trichosporium OB3b : MettrDRAFT_Contig106]		0	0	0	0	0	0	0	0	0	1	0	0
2507407682	0	0	0	0		FALSE	FALSE	FALSE	FALSE	TRUE	not found	pfam00106	adh_short	2507407682 MettrDRAFT_1634 NAD(P)-dependent dehydrogenase, short-chain alcohol dehydrogenase family [Methylosinus trichosporium OB3b : MettrDRAFT_Contig106]		0	0	0	0	0	0	0	0	0	0	0	0
2507407822	0	0	0	0		FALSE	FALSE	FALSE	FALSE	TRUE	not found	pfam13692	Glyco_trans_1_4	2507407822 MettrDRAFT_1774 Glycosyltransferase involved in cell wall bisynthesis [Methylosinus trichosporium OB3b : MettrDRAFT_Contig106]		0	0	0	0	0	0	0	0	0	0	0	0
2507407811	0	0	0	0		FALSE	FALSE	FALSE	FALSE	TRUE	KO:K01782	pfam00378	ECH_1	2507407811 MettrDRAFT_1763 3-hydroxyacyl-CoA dehydrogenase / enoyl-CoA hydratase / 3-hydroxybutyryl-CoA epimerase [Methylosinus trichosporium OB3b : MettrDRAFT_Contig106]		1	1	0	1	0	0	0	0	0	0	0	0
2507406054	0	0	0	0		FALSE	FALSE	FALSE	FALSE	TRUE	not found	pfam01596	Methyltransf_3	2507406054 MettrDRAFT_0006 Predicted O-methyltransferase YrrM [Methylosinus trichosporium OB3b : MettrDRAFT_Contig106]		0	0	0	0	0	0	0	0	0	0	0	0
2507408254	0	0	0	0		FALSE	FALSE	FALSE	FALSE	TRUE	KO:K01679	pfam00206	Lyase_1	2507408254 MettrDRAFT_2206 fumarase, class II [Methylosinus trichosporium OB3b : MettrDRAFT_Contig106]		1	1	0	1	0	0	0	0	0	0	0	0
2507409697	0	0	0	0		FALSE	FALSE	FALSE	FALSE	TRUE	not found	pfam18348	SH3_16	2507409697 MettrDRAFT_3649 Cell wall-associated hydrolases (invasion-associated proteins) [Methylosinus trichosporium OB3b : MettrDRAFT_Contig106]		0	0	0	0	0	0	0	0	0	0	0	0
2507406399	0	0	0	0		FALSE	FALSE	FALSE	FALSE	TRUE	KO:K01933	pfam00586	AIRS	2507406399 MettrDRAFT_0351 phosphoribosylformylglycinamidine cyclo-ligase [Methylosinus trichosporium OB3b : MettrDRAFT_Contig106]		1	0	0	0	0	0	0	0	0	0	0	0
2507408722	0	0	0	0		FALSE	FALSE	FALSE	FALSE	TRUE	KO:K01869	pfam09334	tRNA-synt_1g	2507408722 MettrDRAFT_2674 leucyl-tRNA synthetase [Methylosinus trichosporium OB3b : MettrDRAFT_Contig106]		0	0	0	0	0	0	0	0	0	0	0	0
2507407410	0	0	0	0		FALSE	FALSE	FALSE	FALSE	TRUE	not found	not found	not found	2507407410 MettrDRAFT_1362 hypothetical protein [Methylosinus trichosporium OB3b : MettrDRAFT_Contig106]		0	0	0	0	0	0	0	0	0	0	0	0
2507409380	0	0	0	0		FALSE	FALSE	FALSE	FALSE	TRUE	KO:K01814	pfam00977	His_biosynth	2507409380 MettrDRAFT_3332 1-(5-phosphoribosyl)-5-[(5-phosphoribosylamino)methylideneamino] imidazole-4-carboxamide isomerase [Methylosinus trichosporium OB3b : MettrDRAFT_Contig106]		1	0	0	0	0	0	0	0	0	0	0	0
2507407234	0	0	0	0		FALSE	FALSE	FALSE	FALSE	TRUE	KO:K01624	pfam01116	F_bP_aldolase	2507407234 MettrDRAFT_1186 fructose-bisphosphate aldolase [Methylosinus trichosporium OB3b : MettrDRAFT_Contig106]		1	1	0	1	0	1	0	0	0	0	0	0
2507409519	0	0	0	0		FALSE	FALSE	FALSE	FALSE	TRUE	KO:K00948	pfam13793	Pribosyltran_N	2507409519 MettrDRAFT_3471 ribose-phosphate pyrophosphokinase [Methylosinus trichosporium OB3b : MettrDRAFT_Contig106]		1	1	0	1	0	0	0	0	0	0	0	0
2507408794	0	0	0	0		FALSE	FALSE	FALSE	FALSE	TRUE	KO:K00384	pfam07992	Pyr_redox_2	2507408794 MettrDRAFT_2746 thioredoxin reductase (NADPH) [Methylosinus trichosporium OB3b : MettrDRAFT_Contig106]		0	0	0	0	0	0	0	0	0	0	0	0
2507407488	0	0	0	0		FALSE	FALSE	FALSE	FALSE	TRUE	KO:K06045	pfam13249	SQHop_cyclase_N	2507407488 MettrDRAFT_1440 squalene-hopene/tetraprenyl-beta-curcumene cyclase [Methylosinus trichosporium OB3b : MettrDRAFT_Contig106]		1	0	0	0	0	0	0	0	0	0	0	0
2507407639	0	0	0	0		FALSE	FALSE	FALSE	FALSE	TRUE	KO:K14448	pfam02771	Acyl-CoA_dh_N	2507407639 MettrDRAFT_1591 (2S)-methylsuccinyl-CoA dehydrogenase [Methylosinus trichosporium OB3b : MettrDRAFT_Contig106]		0	1	0	1	0	0	0	0	0	0	0	0
2507409838	0	0	0	0		FALSE	FALSE	FALSE	FALSE	TRUE	KO:K00331	pfam01058	Oxidored_q6	2507409838 MettrDRAFT_3790 NADH-quinone oxidoreductase subunit B [Methylosinus trichosporium OB3b : MettrDRAFT_Contig106]		0	0	0	0	0	0	0	0	0	0	0	0
2507409688	0	0	0	0		FALSE	FALSE	FALSE	FALSE	TRUE	KO:K13893	pfam00496	SBP_bac_5	2507409688 MettrDRAFT_3640 microcin C transport system substrate-binding protein [Methylosinus trichosporium OB3b : MettrDRAFT_Contig106]		0	0	0	0	0	0	0	0	1	1	0	0
2507406324	0	0	0	0		FALSE	FALSE	FALSE	FALSE	TRUE	KO:K00602	pfam02142	MGS	2507406324 MettrDRAFT_0276 phosphoribosylaminoimidazolecarboxamide formyltransferase / IMP cyclohydrolase [Methylosinus trichosporium OB3b : MettrDRAFT_Contig106]		1	0	0	0	0	0	0	1	0	0	0	0
2507407229	0	0	0	0		FALSE	FALSE	FALSE	FALSE	TRUE	KO:K03688	pfam03109	ABC1	2507407229 MettrDRAFT_1181 2-octaprenylphenol hydroxylase [Methylosinus trichosporium OB3b : MettrDRAFT_Contig106]		0	0	0	0	0	0	0	0	0	0	0	0
2507406427	0	0	0	0		FALSE	FALSE	FALSE	FALSE	TRUE	not found	pfam05425	CopD	2507406427 MettrDRAFT_0379 putative copper resistance protein D [Methylosinus trichosporium OB3b : MettrDRAFT_Contig106]		0	0	0	0	0	0	0	0	0	0	0	0
2507407790	0	0	0	0		FALSE	FALSE	FALSE	FALSE	TRUE	KO:K09786	pfam04285	DUF444	2507407790 MettrDRAFT_1742 hypothetical protein [Methylosinus trichosporium OB3b : MettrDRAFT_Contig106]		0	0	0	0	0	0	0	0	0	0	0	0
2507407013	0	0	0	0		FALSE	FALSE	FALSE	FALSE	TRUE	KO:K02338	pfam00712	DNA_pol3_beta	2507407013 MettrDRAFT_0965 DNA polymerase-3 subunit beta [Methylosinus trichosporium OB3b : MettrDRAFT_Contig106]		0	0	0	0	0	0	0	0	0	0	0	0
2507406716	0	0	0	0		FALSE	FALSE	FALSE	FALSE	TRUE	KO:K02956	pfam00312	Ribosomal_S15	2507406716 MettrDRAFT_0668 rpsO small subunit ribosomal protein S15 [Methylosinus trichosporium OB3b : MettrDRAFT_Contig106]		0	0	0	0	0	0	0	0	0	0	0	0
2507409942	0	0	0	0		FALSE	FALSE	FALSE	FALSE	TRUE	not found	pfam01381	HTH_3	2507409942 MettrDRAFT_3894 Transcriptional regulator, contains XRE-family HTH domain [Methylosinus trichosporium OB3b : MettrDRAFT_Contig106]		0	0	0	0	0	0	0	0	0	0	0	0
2507408807	0	0	0	0		FALSE	FALSE	FALSE	FALSE	TRUE	KO:K02355	pfam00009	GTP_EFTU	2507408807 MettrDRAFT_2759 elongation factor G [Methylosinus trichosporium OB3b : MettrDRAFT_Contig106]		0	0	0	0	0	0	0	0	0	0	0	0
2507407690	0	0	0	0		FALSE	FALSE	FALSE	FALSE	TRUE	KO:K03530	pfam00216	Bac_DNA_binding	2507407690 MettrDRAFT_1642 DNA-binding protein HU-beta [Methylosinus trichosporium OB3b : MettrDRAFT_Contig106]		0	0	0	0	0	0	0	0	0	0	0	0
2507408482	0	0	0	0		FALSE	FALSE	FALSE	FALSE	TRUE	KO:K00382	pfam07992	Pyr_redox_2	2507408482 MettrDRAFT_2434 dihydrolipoamide dehydrogenase [Methylosinus trichosporium OB3b : MettrDRAFT_Contig106]		1	1	1	1	0	0	0	1	0	0	0	0
2507410070	0	0	0	0		FALSE	FALSE	FALSE	FALSE	TRUE	not found	pfam07007	LprI	2507410070 MettrDRAFT_4022 Uncharacterized protein conserved in bacteria, putative lipoprotein [Methylosinus trichosporium OB3b : MettrDRAFT_Contig106]		0	0	0	0	0	0	0	0	0	0	0	0
2507407039	0	0	0	0		FALSE	FALSE	FALSE	FALSE	TRUE	KO:K01991	pfam02563	Poly_export	2507407039 MettrDRAFT_0991 polysaccharide export outer membrane protein [Methylosinus trichosporium OB3b : MettrDRAFT_Contig106]		0	0	0	0	1	0	0	0	0	1	0	0
2507406634	0	0	0	0		FALSE	FALSE	FALSE	FALSE	TRUE	not found	pfam13432	TPR_16	2507406634 MettrDRAFT_0586 TPR repeat-containing protein [Methylosinus trichosporium OB3b : MettrDRAFT_Contig106]		0	0	0	0	0	0	0	0	0	0	0	0
2507407689	0	0	0	0		FALSE	FALSE	FALSE	FALSE	TRUE	KO:K01338	pfam02190	LON_substr_bdg	2507407689 MettrDRAFT_1641 ATP-dependent Lon protease [Methylosinus trichosporium OB3b : MettrDRAFT_Contig106]		0	0	0	0	0	0	0	0	0	0	0	0
2507408059	0	0	0	0		FALSE	FALSE	FALSE	FALSE	TRUE	KO:K00383	pfam07992	Pyr_redox_2	2507408059 MettrDRAFT_2011 NADPH-glutathione reductase [Methylosinus trichosporium OB3b : MettrDRAFT_Contig106]		0	0	0	0	0	0	0	0	0	0	0	0
2507409651	0	0	0	0		FALSE	FALSE	FALSE	FALSE	TRUE	KO:K02495	pfam04055	Radical_SAM	2507409651 MettrDRAFT_3603 oxygen-independent coproporphyrinogen-3 oxidase [Methylosinus trichosporium OB3b : MettrDRAFT_Contig106]		1	0	1	0	0	0	0	0	0	0	0	0
2507407645	0	0	0	0		FALSE	FALSE	FALSE	FALSE	TRUE	not found	pfam08379	Bact_transglu_N	2507407645 MettrDRAFT_1597 Transglutaminase-like enzyme, putative cysteine protease [Methylosinus trichosporium OB3b : MettrDRAFT_Contig106]		0	0	0	0	0	0	0	0	0	0	0	0
2507406576	0	0	0	0		FALSE	FALSE	FALSE	FALSE	TRUE	KO:K10804	pfam13472	Lipase_GDSL_2	2507406576 MettrDRAFT_0528 Lysophospholipase L1 [Methylosinus trichosporium OB3b : MettrDRAFT_Contig106]		0	0	0	0	0	0	0	0	0	0	0	0
2507408921	0	0	0	0		FALSE	FALSE	FALSE	FALSE	TRUE	KO:K01810	pfam00342	PGI	2507408921 MettrDRAFT_2873 glucose-6-phosphate isomerase [Methylosinus trichosporium OB3b : MettrDRAFT_Contig106]		1	1	0	1	0	0	0	0	0	0	0	0
2507409006	0	0	0	0		FALSE	FALSE	FALSE	FALSE	TRUE	not found	pfam08447	PAS_3	2507409006 MettrDRAFT_2958 PAS domain S-box-containing protein [Methylosinus trichosporium OB3b : MettrDRAFT_Contig106]		0	0	0	0	0	0	0	0	0	0	0	0
2507409676	0	0	0	0		FALSE	FALSE	FALSE	FALSE	TRUE	KO:K04566	pfam01921	tRNA-synt_1f	2507409676 MettrDRAFT_3628 lysyl-tRNA synthetase, class I [Methylosinus trichosporium OB3b : MettrDRAFT_Contig106]		0	0	0	0	0	0	0	0	0	0	0	0
2507406969	0	0	0	0		FALSE	FALSE	FALSE	FALSE	TRUE	not found	not found	not found	2507406969 MettrDRAFT_0921 hypothetical protein [Methylosinus trichosporium OB3b : MettrDRAFT_Contig106]		0	0	0	0	0	0	0	0	0	0	0	0
2507406965	0	0	0	0		FALSE	FALSE	FALSE	FALSE	TRUE	KO:K01876	pfam01336	tRNA_anti-codon	2507406965 MettrDRAFT_0917 aspartyl-tRNA synthetase [Methylosinus trichosporium OB3b : MettrDRAFT_Contig106]		0	0	0	0	0	0	0	0	0	0	0	0
2507409109	0	0	0	0		FALSE	FALSE	FALSE	FALSE	TRUE	KO:K11206	pfam00795	CN_hydrolase	2507409109 MettrDRAFT_3061 nitrilase [Methylosinus trichosporium OB3b : MettrDRAFT_Contig106]		0	0	0	0	0	0	0	0	0	0	0	0
2507406284	0	0	0	0		FALSE	FALSE	FALSE	FALSE	TRUE	KO:K00161	pfam00676	E1_dh	2507406284 MettrDRAFT_0236 pyruvate dehydrogenase E1 component alpha subunit [Methylosinus trichosporium OB3b : MettrDRAFT_Contig106]		1	1	0	1	0	0	0	0	0	0	0	0
2507406755	0	0	0	0		FALSE	FALSE	FALSE	FALSE	TRUE	not found	pfam13561	adh_short_C2	2507406755 MettrDRAFT_0707 NAD(P)-dependent dehydrogenase, short-chain alcohol dehydrogenase family [Methylosinus trichosporium OB3b : MettrDRAFT_Contig106]		0	0	0	0	0	0	0	0	0	0	0	0
2507406377	0	0	0	0		FALSE	FALSE	FALSE	FALSE	TRUE	not found	pfam00160	Pro_isomerase	2507406377 MettrDRAFT_0329 peptidylprolyl isomerase [Methylosinus trichosporium OB3b : MettrDRAFT_Contig106]		0	0	0	0	0	0	0	0	0	0	0	0
2507407646	0	0	0	0		FALSE	FALSE	FALSE	FALSE	TRUE	not found	pfam04168	Alpha-E	2507407646 MettrDRAFT_1598 Uncharacterized conserved protein, Alpha-E superfamily [Methylosinus trichosporium OB3b : MettrDRAFT_Contig106]		0	0	0	0	0	0	0	0	0	0	0	0
2507408718	0	0	0	0		FALSE	FALSE	FALSE	FALSE	TRUE	KO:K14261	pfam00155	Aminotran_1_2	2507408718 MettrDRAFT_2670 alanine-synthesizing transaminase [Methylosinus trichosporium OB3b : MettrDRAFT_Contig106]		0	0	0	0	0	0	0	0	0	0	0	0
2507410147	0	0	0	0		FALSE	FALSE	FALSE	FALSE	TRUE	KO:K00200	pfam07969	Amidohydro_3	2507410147 MettrDRAFT_4099 formylmethanofuran dehydrogenase, subunit A /formyltransferase/hydrolase complex subunit A [Methylosinus trichosporium OB3b : MettrDRAFT_Contig106]		0	1	0	1	0	1	0	0	0	0	0	0
2507406444	0	0	0	0		FALSE	FALSE	FALSE	FALSE	TRUE	KO:K01092	pfam00459	Inositol_P	2507406444 MettrDRAFT_0396 myo-inositol-1(or 4)-monophosphatase [Methylosinus trichosporium OB3b : MettrDRAFT_Contig106]		1	0	0	0	0	0	0	0	0	0	0	0
2507408349	0	0	0	0		FALSE	FALSE	FALSE	FALSE	TRUE	KO:K01599	pfam01208	URO-D	2507408349 MettrDRAFT_2301 uroporphyrinogen decarboxylase [Methylosinus trichosporium OB3b : MettrDRAFT_Contig106]		1	0	1	0	0	0	0	0	0	0	0	0
2507408688	0	0	0	0		FALSE	FALSE	FALSE	FALSE	TRUE	KO:K03553	pfam00154	RecA	2507408688 MettrDRAFT_2640 recA recombination protein RecA [Methylosinus trichosporium OB3b : MettrDRAFT_Contig106]		0	0	0	0	0	0	0	0	0	0	0	0
2507406235	0	0	0	0		FALSE	FALSE	FALSE	FALSE	TRUE	KO:K01875	pfam02403	Seryl_tRNA_N	2507406235 MettrDRAFT_0187 seryl-tRNA synthetase [Methylosinus trichosporium OB3b : MettrDRAFT_Contig106]		0	0	0	0	0	0	0	0	0	0	0	0
2507407550	0	0	0	0		FALSE	FALSE	FALSE	FALSE	TRUE	KO:K01756	pfam00206	Lyase_1	2507407550 MettrDRAFT_1502 adenylosuccinate lyase [Methylosinus trichosporium OB3b : MettrDRAFT_Contig106]		1	0	1	0	0	0	0	0	0	0	0	0
2507408215	0	0	0	0		FALSE	FALSE	FALSE	FALSE	TRUE	KO:K03100	pfam10502	Peptidase_S26	2507408215 MettrDRAFT_2167 signal peptidase I [Methylosinus trichosporium OB3b : MettrDRAFT_Contig106]		0	0	0	0	0	0	0	0	0	0	0	0
2507407813	0	0	0	0		FALSE	FALSE	FALSE	FALSE	TRUE	KO:K20035	pfam12418	AcylCoA_DH_N	2507407813 MettrDRAFT_1765 hypothetical protein [Methylosinus trichosporium OB3b : MettrDRAFT_Contig106]		0	0	0	0	0	0	0	0	0	0	0	0
2507407251	0	0	0	0		FALSE	FALSE	FALSE	FALSE	TRUE	not found	pfam00652	Ricin_B_lectin	2507407251 MettrDRAFT_1203 Ricin-type beta-trefoil lectin domain-containing protein [Methylosinus trichosporium OB3b : MettrDRAFT_Contig106]		0	0	0	0	0	0	0	0	0	0	0	0
2507407369	0	0	0	0		FALSE	FALSE	FALSE	FALSE	TRUE	KO:K00942	pfam00625	Guanylate_kin	2507407369 MettrDRAFT_1321 guanylate kinase [Methylosinus trichosporium OB3b : MettrDRAFT_Contig106]		0	0	0	0	0	0	0	0	0	0	0	0
2507407817	0	0	0	0		FALSE	FALSE	FALSE	FALSE	TRUE	not found	not found	not found	2507407817 MettrDRAFT_1769 hypothetical protein [Methylosinus trichosporium OB3b : MettrDRAFT_Contig106]		0	0	0	0	0	0	0	0	0	0	0	0
2507408378	0	0	0	0		FALSE	FALSE	FALSE	FALSE	TRUE	not found	pfam13561	adh_short_C2	2507408378 MettrDRAFT_2330 NAD(P)-dependent dehydrogenase, short-chain alcohol dehydrogenase family [Methylosinus trichosporium OB3b : MettrDRAFT_Contig106]		0	0	0	0	0	0	0	0	0	0	0	0
2507409565	0	0	0	0		FALSE	FALSE	FALSE	FALSE	TRUE	KO:K03670	pfam04349	MdoG	2507409565 MettrDRAFT_3517 glucans biosynthesis protein [Methylosinus trichosporium OB3b : MettrDRAFT_Contig106]		0	0	0	0	0	0	0	0	0	0	0	0
2507407132	0	0	0	0		FALSE	FALSE	FALSE	FALSE	TRUE	KO:K01903	pfam08442	ATP-grasp_2	2507407132 MettrDRAFT_1084 succinyl-CoA synthetase (ADP-forming) beta subunit [Methylosinus trichosporium OB3b : MettrDRAFT_Contig106]		1	1	0	1	0	0	0	0	0	0	0	0
2507408248	0	0	0	0		FALSE	FALSE	FALSE	FALSE	TRUE	KO:K05808	pfam02482	Ribosomal_S30AE	2507408248 MettrDRAFT_2200 ribosomal subunit interface protein [Methylosinus trichosporium OB3b : MettrDRAFT_Contig106]		0	0	0	0	0	0	0	0	0	0	0	0
2507407097	0	0	0	0		FALSE	FALSE	FALSE	FALSE	TRUE	KO:K03218	pfam08032	SpoU_sub_bind	2507407097 MettrDRAFT_1049 23S rRNA (guanosine2251-2-O)-methyltransferase [Methylosinus trichosporium OB3b : MettrDRAFT_Contig106]		0	0	0	0	0	0	0	0	0	0	0	0
2507408351	0	0	0	0		FALSE	FALSE	FALSE	FALSE	TRUE	KO:K03628	pfam07498	Rho_N	2507408351 MettrDRAFT_2303 rho transcription termination factor Rho [Methylosinus trichosporium OB3b : MettrDRAFT_Contig106]		0	0	0	0	0	0	0	0	0	0	0	0
2507408676	0	0	0	0		FALSE	FALSE	FALSE	FALSE	TRUE	KO:K03177	pfam01509	TruB_N	2507408676 MettrDRAFT_2628 tRNA pseudouridine55 synthase [Methylosinus trichosporium OB3b : MettrDRAFT_Contig106]		0	0	0	0	0	0	0	0	0	0	0	0
2507406709	0	0	0	0		FALSE	FALSE	FALSE	FALSE	TRUE	not found	not found	not found	2507406709 MettrDRAFT_0661 hypothetical protein [Methylosinus trichosporium OB3b : MettrDRAFT_Contig106]		0	0	0	0	0	0	0	0	0	0	0	0
2507406651	0	0	0	0		FALSE	FALSE	FALSE	FALSE	TRUE	not found	pfam00106	adh_short	2507406651 MettrDRAFT_0603 NADP-dependent 3-hydroxy acid dehydrogenase YdfG [Methylosinus trichosporium OB3b : MettrDRAFT_Contig106]		0	0	0	0	0	0	0	0	0	0	0	0
2507408682	0	0	0	0		FALSE	FALSE	FALSE	FALSE	TRUE	KO:K02600	pfam08529	NusA_N	2507408682 MettrDRAFT_2634 NusA antitermination factor [Methylosinus trichosporium OB3b : MettrDRAFT_Contig106]		0	0	0	0	0	0	0	0	0	0	0	0
2507406362	0	0	0	0		FALSE	FALSE	FALSE	FALSE	TRUE	not found	pfam00989	PAS	2507406362 MettrDRAFT_0314 PAS domain S-box-containing protein [Methylosinus trichosporium OB3b : MettrDRAFT_Contig106]		0	0	0	0	0	0	0	0	0	0	0	0
2507406900	0	0	0	0		FALSE	FALSE	FALSE	FALSE	TRUE	not found	pfam01592	NifU_N	2507406900 MettrDRAFT_0852 NifU homolog involved in Fe-S cluster formation [Methylosinus trichosporium OB3b : MettrDRAFT_Contig106]		0	0	0	0	0	0	0	0	0	0	0	0
2507410031	0	0	0	0		FALSE	FALSE	FALSE	FALSE	TRUE	KO:K03667	pfam00004	AAA	2507410031 MettrDRAFT_3983 ATP-dependent HslUV protease ATP-binding subunit HslU [Methylosinus trichosporium OB3b : MettrDRAFT_Contig106]		0	0	0	0	0	0	0	0	0	0	1	0
2507406486	0	0	0	0		FALSE	FALSE	FALSE	FALSE	TRUE	KO:K02909	pfam01197	Ribosomal_L31	2507406486 MettrDRAFT_0438 large subunit ribosomal protein L31 [Methylosinus trichosporium OB3b : MettrDRAFT_Contig106]		0	0	0	0	0	0	0	0	0	0	0	0
2507409831	0	0	0	0		FALSE	FALSE	FALSE	FALSE	TRUE	KO:K03630	pfam20582	UPF0758_N	2507409831 MettrDRAFT_3783 DNA repair protein RadC [Methylosinus trichosporium OB3b : MettrDRAFT_Contig106]		0	0	0	0	0	0	0	0	0	0	0	0
2507406490	0	0	0	0		FALSE	FALSE	FALSE	FALSE	TRUE	KO:K01738	pfam00291	PALP	2507406490 MettrDRAFT_0442 cysteine synthase A [Methylosinus trichosporium OB3b : MettrDRAFT_Contig106]		1	1	0	1	0	0	0	0	0	0	0	0
2507409510	0	0	0	0		FALSE	FALSE	FALSE	FALSE	TRUE	not found	pfam00534	Glycos_transf_1	2507409510 MettrDRAFT_3462 Glycosyltransferase involved in cell wall bisynthesis [Methylosinus trichosporium OB3b : MettrDRAFT_Contig106]		0	0	0	0	0	0	0	0	0	0	0	0
2507409704	0	0	0	0		FALSE	FALSE	FALSE	FALSE	TRUE	not found	pfam00072	Response_reg	2507409704 MettrDRAFT_3656 DNA-binding transcriptional response regulator, NtrC family, contains REC, AAA-type ATPase, and a Fis-type DNA-binding domains [Methylosinus trichosporium OB3b : MettrDRAFT_Contig106]		0	0	0	0	0	0	0	0	0	0	0	0
2507409696	0	0	0	0		FALSE	FALSE	FALSE	FALSE	TRUE	KO:K01255	pfam21337	Peptidase_M17_N_1	2507409696 MettrDRAFT_3648 leucyl aminopeptidase [Methylosinus trichosporium OB3b : MettrDRAFT_Contig106]		0	0	0	0	0	0	0	0	0	0	0	0
2507408720	0	0	0	0		FALSE	FALSE	FALSE	FALSE	TRUE	KO:K03821	pfam07167	PhaC_N	2507408720 MettrDRAFT_2672 polyhydroxyalkanoate synthase [Methylosinus trichosporium OB3b : MettrDRAFT_Contig106]		0	0	0	0	0	0	0	0	0	0	0	0
2507409754	0	0	0	0		FALSE	FALSE	FALSE	FALSE	TRUE	KO:K02014	pfam07715	Plug	2507409754 MettrDRAFT_3706 iron complex outermembrane recepter protein [Methylosinus trichosporium OB3b : MettrDRAFT_Contig106]		0	0	0	0	0	0	0	0	0	1	0	0
2507406285	0	0	0	0		FALSE	FALSE	FALSE	FALSE	TRUE	KO:K00162	pfam00364	Biotin_lipoyl	2507406285 MettrDRAFT_0237 pyruvate dehydrogenase E1 component beta subunit [Methylosinus trichosporium OB3b : MettrDRAFT_Contig106]		1	1	0	1	0	0	0	0	0	0	0	0
2507408388	0	0	0	0		FALSE	FALSE	FALSE	FALSE	TRUE	not found	pfam01442	Apolipoprotein	2507408388 MettrDRAFT_2340 Apolipoprotein A1/A4/E domain-containing protein [Methylosinus trichosporium OB3b : MettrDRAFT_Contig106]		0	0	0	0	0	0	0	0	0	0	0	0
2507406661	0	0	0	0		FALSE	FALSE	FALSE	FALSE	TRUE	KO:K00411	pfam10399	UCR_Fe-S_N	2507406661 MettrDRAFT_0613 ubiquinol-cytochrome c reductase iron-sulfur subunit [Methylosinus trichosporium OB3b : MettrDRAFT_Contig106]		0	0	0	0	1	0	0	0	0	0	0	0
2507407619	0	0	0	0		FALSE	FALSE	FALSE	FALSE	TRUE	KO:K24821	pfam00664	ABC_membrane	2507407619 MettrDRAFT_1571 ATP-binding cassette, subfamily B [Methylosinus trichosporium OB3b : MettrDRAFT_Contig106]		0	0	0	0	0	0	0	0	1	1	0	0
2507406768	0	0	0	0		FALSE	FALSE	FALSE	FALSE	TRUE	KO:K01907	pfam00501	AMP-binding	2507406768 MettrDRAFT_0720 acetoacetyl-CoA synthetase [Methylosinus trichosporium OB3b : MettrDRAFT_Contig106]		0	0	0	0	0	0	0	0	0	0	0	0
2507407644	0	0	0	0		FALSE	FALSE	FALSE	FALSE	TRUE	KO:K02945	pfam00575	S1	2507407644 MettrDRAFT_1596 small subunit ribosomal protein S1 [Methylosinus trichosporium OB3b : MettrDRAFT_Contig106]		0	0	0	0	0	0	0	0	0	0	0	0
2507409621	0	0	0	0		FALSE	FALSE	FALSE	FALSE	TRUE	not found	pfam13188	PAS_8	2507409621 MettrDRAFT_3573 PAS domain S-box-containing protein [Methylosinus trichosporium OB3b : MettrDRAFT_Contig106]		0	0	0	0	0	0	0	0	0	0	0	0
2507407787	0	0	0	0		FALSE	FALSE	FALSE	FALSE	TRUE	KO:K01940	pfam00764	Arginosuc_synth	2507407787 MettrDRAFT_1739 argininosuccinate synthase [Methylosinus trichosporium OB3b : MettrDRAFT_Contig106]		1	0	0	0	0	0	0	0	0	0	0	0
2507409094	0	0	0	0		FALSE	FALSE	FALSE	FALSE	TRUE	KO:K09882	pfam12556	CobS_N	2507409094 MettrDRAFT_3046 cobaltochelatase CobS subunit [Methylosinus trichosporium OB3b : MettrDRAFT_Contig106]		0	0	1	0	0	0	0	0	0	0	0	0
2507408882	0	0	0	0		FALSE	FALSE	FALSE	FALSE	TRUE	KO:K06920	pfam06508	QueC	2507408882 MettrDRAFT_2834 7-cyano-7-deazaguanine synthase [Methylosinus trichosporium OB3b : MettrDRAFT_Contig106]		0	0	0	0	0	0	0	0	0	0	0	0
2507408142	0	0	0	0		FALSE	FALSE	FALSE	FALSE	TRUE	KO:K01895	pfam16177	ACAS_N	2507408142 MettrDRAFT_2094 acetyl-CoA synthetase [Methylosinus trichosporium OB3b : MettrDRAFT_Contig106]		1	1	0	1	0	1	0	0	0	0	0	0
2507406864	0	0	0	0		FALSE	FALSE	FALSE	FALSE	TRUE	KO:K01494	pfam06559	DCD_N	2507406864 MettrDRAFT_0816 dCTP deaminase [Methylosinus trichosporium OB3b : MettrDRAFT_Contig106]		0	0	0	0	0	0	0	0	0	0	0	0
2507409986	0	0	0	0		FALSE	FALSE	FALSE	FALSE	TRUE	not found	pfam06577	EipA	2507409986 MettrDRAFT_3938 hypothetical protein [Methylosinus trichosporium OB3b : MettrDRAFT_Contig106]		0	0	0	0	0	0	0	0	0	0	0	0
2507406955	0	0	0	0		FALSE	FALSE	FALSE	FALSE	TRUE	KO:K24119	pfam00578	AhpC-TSA	2507406955 MettrDRAFT_0907 peroxiredoxin (alkyl hydroperoxide reductase subunit C) [Methylosinus trichosporium OB3b : MettrDRAFT_Contig106]		0	0	0	0	0	0	0	0	0	0	0	0
2507406122	0	0	0	0		FALSE	FALSE	FALSE	FALSE	TRUE	KO:K00266	pfam14691	Fer4_20	2507406122 MettrDRAFT_0074 glutamate synthase (NADPH/NADH) small chain [Methylosinus trichosporium OB3b : MettrDRAFT_Contig106]		1	1	0	0	0	0	0	0	0	0	0	0
2507408363	0	0	0	0		FALSE	FALSE	FALSE	FALSE	TRUE	KO:K00620	pfam01960	ArgJ	2507408363 MettrDRAFT_2315 glutamate N-acetyltransferase [Methylosinus trichosporium OB3b : MettrDRAFT_Contig106]		1	0	0	0	0	0	0	0	0	0	0	0
2507408715	0	0	0	0		FALSE	FALSE	FALSE	FALSE	TRUE	KO:K07124	pfam00106	adh_short	2507408715 MettrDRAFT_2667 hypothetical protein [Methylosinus trichosporium OB3b : MettrDRAFT_Contig106]		0	0	0	0	0	0	0	0	0	0	0	0
2507408042	0	0	0	0		FALSE	FALSE	FALSE	FALSE	TRUE	KO:K09985	pfam04386	SspB	2507408042 MettrDRAFT_1994 hypothetical protein [Methylosinus trichosporium OB3b : MettrDRAFT_Contig106]		0	0	0	0	0	0	0	0	0	0	0	0
2507409675	0	0	0	0		FALSE	FALSE	FALSE	FALSE	TRUE	KO:K07274	pfam06629	MipA	2507409675 MettrDRAFT_3627 Outer membrane scaffolding protein for murein synthesis, MipA/OmpV family [Methylosinus trichosporium OB3b : MettrDRAFT_Contig106]		0	0	0	0	0	0	0	0	0	1	0	0
2507407455	0	0	0	0		FALSE	FALSE	FALSE	FALSE	TRUE	KO:K03043	pfam04563	RNA_pol_Rpb2_1	2507407455 MettrDRAFT_1407 rpoB DNA-directed RNA polymerase subunit beta [Methylosinus trichosporium OB3b : MettrDRAFT_Contig106]		0	0	0	0	0	0	0	0	0	0	0	0
2507407631	0	0	0	0		FALSE	FALSE	FALSE	FALSE	TRUE	KO:K00164	pfam16078	2-oxogl_dehyd_N	2507407631 MettrDRAFT_1583 2-oxoglutarate dehydrogenase E1 component [Methylosinus trichosporium OB3b : MettrDRAFT_Contig106]		1	1	0	1	0	0	0	0	0	0	0	0
2507406053	0	0	0	0		FALSE	FALSE	FALSE	FALSE	TRUE	KO:K00384	pfam07992	Pyr_redox_2	2507406053 MettrDRAFT_0005 thioredoxin reductase (NADPH) [Methylosinus trichosporium OB3b : MettrDRAFT_Contig106]		0	0	0	0	0	0	0	0	0	0	0	0
2507408968	0	0	0	0		FALSE	FALSE	FALSE	FALSE	TRUE	not found	pfam13692	Glyco_trans_1_4	2507408968 MettrDRAFT_2920 Glycosyltransferase involved in cell wall bisynthesis [Methylosinus trichosporium OB3b : MettrDRAFT_Contig106]		0	0	0	0	0	0	0	0	0	0	0	0
2507406072	0	0	0	0		FALSE	FALSE	FALSE	FALSE	TRUE	KO:K12257	pfam21760	SecD_1st	2507406072 MettrDRAFT_0024 preprotein translocase subunit SecD [Methylosinus trichosporium OB3b : MettrDRAFT_Contig106]		0	0	0	0	0	0	1	0	0	0	0	0
2507408326	0	0	0	0		FALSE	FALSE	FALSE	FALSE	TRUE	not found	pfam00226	DnaJ	2507408326 MettrDRAFT_2278 DnaJ-class molecular chaperone with C-terminal Zn finger domain [Methylosinus trichosporium OB3b : MettrDRAFT_Contig106]		0	0	0	0	0	0	0	0	0	0	0	0
2507406121	0	0	0	0		FALSE	FALSE	FALSE	FALSE	TRUE	KO:K00826	pfam01063	Aminotran_4	2507406121 MettrDRAFT_0073 branched-chain amino acid aminotransferase [Methylosinus trichosporium OB3b : MettrDRAFT_Contig106]		1	0	1	0	0	0	0	0	0	0	0	0
2507409961	0	0	0	0		FALSE	FALSE	FALSE	FALSE	TRUE	KO:K01647	pfam00285	Citrate_synt	2507409961 MettrDRAFT_3913 citrate synthase [Methylosinus trichosporium OB3b : MettrDRAFT_Contig106]		1	1	0	1	0	0	0	0	0	0	0	0
2507408445	0	0	0	0		FALSE	FALSE	FALSE	FALSE	TRUE	KO:K03526	pfam04551	GcpE	2507408445 MettrDRAFT_2397 4-hydroxy-3-methylbut-2-en-1-yl diphosphate synthase [Methylosinus trichosporium OB3b : MettrDRAFT_Contig106]		1	0	0	0	0	0	0	0	0	0	0	0
2507408424	0	0	0	0		FALSE	FALSE	FALSE	FALSE	TRUE	KO:K05939	pfam07690	MFS_1	2507408424 MettrDRAFT_2376 acyl-[acyl-carrier-protein]-phospholipid O-acyltransferase / long-chain-fatty-acid--[acyl-carrier-protein] ligase [Methylosinus trichosporium OB3b : MettrDRAFT_Contig106]		0	0	0	0	0	0	0	0	0	0	0	0
2507409176	0	0	0	0		FALSE	FALSE	FALSE	FALSE	TRUE	KO:K01873	pfam00133	tRNA-synt_1	2507409176 MettrDRAFT_3128 valyl-tRNA synthetase [Methylosinus trichosporium OB3b : MettrDRAFT_Contig106]		0	0	0	0	0	0	0	0	0	0	0	0
2507408330	0	0	0	0		FALSE	FALSE	FALSE	FALSE	TRUE	not found	not found	not found	2507408330 MettrDRAFT_2282 hypothetical protein [Methylosinus trichosporium OB3b : MettrDRAFT_Contig106]		0	0	0	0	0	0	0	0	0	0	0	0
2507407227	0	0	0	0		FALSE	FALSE	FALSE	FALSE	TRUE	KO:K03465	pfam02511	Thy1	2507407227 MettrDRAFT_1179 thymidylate synthase (FAD) [Methylosinus trichosporium OB3b : MettrDRAFT_Contig106]		0	0	0	0	0	0	0	1	0	0	0	0
2507406840	0	0	0	0		FALSE	FALSE	FALSE	FALSE	TRUE	KO:K01870	pfam00133	tRNA-synt_1	2507406840 MettrDRAFT_0792 Isoleucyl-tRNA synthetase [Methylosinus trichosporium OB3b : MettrDRAFT_Contig106]		0	0	0	0	0	0	0	0	0	0	0	0
2507409086	0	0	0	0		FALSE	FALSE	FALSE	FALSE	TRUE	KO:K01356	pfam01726	LexA_DNA_bind	2507409086 MettrDRAFT_3038 lexA repressor LexA [Methylosinus trichosporium OB3b : MettrDRAFT_Contig106]		0	0	0	0	0	0	0	0	0	0	0	0
2507408329	0	0	0	0		FALSE	FALSE	FALSE	FALSE	TRUE	KO:K06894	pfam01835	MG2	2507408329 MettrDRAFT_2281 hypothetical protein [Methylosinus trichosporium OB3b : MettrDRAFT_Contig106]		0	0	0	0	0	0	0	0	0	0	0	0
2507407438	0	0	0	0		FALSE	FALSE	FALSE	FALSE	TRUE	KO:K02280	pfam13629	T2SS-T3SS_pil_N	2507407438 MettrDRAFT_1390 pilus assembly protein CpaC [Methylosinus trichosporium OB3b : MettrDRAFT_Contig106]		0	0	0	0	1	0	0	0	0	0	0	0
2507407030	0	0	0	0		FALSE	FALSE	FALSE	FALSE	TRUE	KO:K01256	pfam17900	Peptidase_M1_N	2507407030 MettrDRAFT_0982 aminopeptidase N [Methylosinus trichosporium OB3b : MettrDRAFT_Contig106]		0	0	0	0	0	0	0	0	0	0	0	0
2507409935	0	0	0	0		FALSE	FALSE	FALSE	FALSE	TRUE	KO:K04752	pfam00543	P-II	2507409935 MettrDRAFT_3887 nitrogen regulatory protein P-II family [Methylosinus trichosporium OB3b : MettrDRAFT_Contig106]		0	0	0	0	0	0	0	0	0	0	0	0
2507406390	0	0	0	0		FALSE	FALSE	FALSE	FALSE	TRUE	KO:K07018	pfam02129	Peptidase_S15	2507406390 MettrDRAFT_0342 hypothetical protein [Methylosinus trichosporium OB3b : MettrDRAFT_Contig106]		0	0	0	0	0	0	0	0	0	0	0	0
2507409649	0	0	0	0		FALSE	FALSE	FALSE	FALSE	TRUE	not found	pfam02974	Inh	2507409649 MettrDRAFT_3601 Protease inhibitor Inh [Methylosinus trichosporium OB3b : MettrDRAFT_Contig106]		0	0	0	0	0	0	0	0	0	0	0	0
2507407233	0	0	0	0		FALSE	FALSE	FALSE	FALSE	TRUE	KO:K00615	pfam00456	Transketolase_N	2507407233 MettrDRAFT_1185 transketolase [Methylosinus trichosporium OB3b : MettrDRAFT_Contig106]		1	1	0	1	0	0	0	0	0	0	0	0
2507407686	0	0	0	0		FALSE	FALSE	FALSE	FALSE	TRUE	KO:K03070	pfam07517	SecA_DEAD	2507407686 MettrDRAFT_1638 preprotein translocase subunit SecA [Methylosinus trichosporium OB3b : MettrDRAFT_Contig106]		0	0	0	0	0	0	1	0	0	0	0	0
2507410156	0	0	0	0		FALSE	FALSE	FALSE	FALSE	TRUE	KO:K02470	pfam02518	HATPase_c	2507410156 MettrDRAFT_4108 DNA gyrase subunit B [Methylosinus trichosporium OB3b : MettrDRAFT_Contig106]		0	0	0	0	0	0	0	0	0	0	0	0
2507409541	0	0	0	0		FALSE	FALSE	FALSE	FALSE	TRUE	KO:K01653	pfam22629	AHAS-like_ACT	2507409541 MettrDRAFT_3493 acetolactate synthase, small subunit [Methylosinus trichosporium OB3b : MettrDRAFT_Contig106]		1	0	0	0	0	0	0	0	0	0	0	0
2507408796	0	0	0	0		FALSE	FALSE	FALSE	FALSE	TRUE	KO:K01879	pfam02092	tRNA_synt_2f	2507408796 MettrDRAFT_2748 glycyl-tRNA synthetase beta chain [Methylosinus trichosporium OB3b : MettrDRAFT_Contig106]		0	0	0	0	0	0	0	0	0	0	0	0
2507407457	0	0	0	0		FALSE	FALSE	FALSE	FALSE	TRUE	KO:K02864	pfam00466	Ribosomal_L10	2507407457 MettrDRAFT_1409 large subunit ribosomal protein L10 [Methylosinus trichosporium OB3b : MettrDRAFT_Contig106]		0	0	0	0	0	0	0	0	0	0	0	0
2507409084	0	0	0	0		FALSE	FALSE	FALSE	FALSE	TRUE	KO:K01626	pfam01474	DAHP_synth_2	2507409084 MettrDRAFT_3036 3-deoxy-D-arabinoheptulosonate-7-phosphate synthase [Methylosinus trichosporium OB3b : MettrDRAFT_Contig106]		1	0	0	0	0	0	1	0	0	0	0	0
2507409828	0	0	0	0		FALSE	FALSE	FALSE	FALSE	TRUE	not found	pfam01645	Glu_synthase	2507409828 MettrDRAFT_3780 Glutamate synthase domain-containing protein 2 [Methylosinus trichosporium OB3b : MettrDRAFT_Contig106]		0	0	0	0	0	0	0	0	0	0	0	0
2507408806	0	0	0	0		FALSE	FALSE	FALSE	FALSE	TRUE	KO:K02992	pfam00177	Ribosomal_S7	2507408806 MettrDRAFT_2758 rpsG small subunit ribosomal protein S7 [Methylosinus trichosporium OB3b : MettrDRAFT_Contig106]		0	0	0	0	0	0	0	0	0	0	0	0
2507406146	0	0	0	0		FALSE	FALSE	FALSE	FALSE	TRUE	not found	pfam00310	GATase_2	2507406146 MettrDRAFT_0098 glutamate synthase (NADPH/NADH) large chain [Methylosinus trichosporium OB3b : MettrDRAFT_Contig106]		0	0	0	0	0	0	0	0	0	0	0	0
2507409708	0	0	0	0		FALSE	FALSE	FALSE	FALSE	TRUE	KO:K00808	pfam03435	Sacchrp_dh_NADP	2507409708 MettrDRAFT_3660 homospermidine synthase [Methylosinus trichosporium OB3b : MettrDRAFT_Contig106]		1	0	0	0	0	0	0	0	0	0	0	0
2507407711	0	0	0	0		FALSE	FALSE	FALSE	FALSE	TRUE	KO:K04750	pfam00903	Glyoxalase	2507407711 MettrDRAFT_1663 Uncharacterized conserved protein PhnB, glyoxalase superfamily [Methylosinus trichosporium OB3b : MettrDRAFT_Contig106]		0	0	0	0	0	0	0	0	0	0	0	0
2507407137	0	0	0	0		FALSE	FALSE	FALSE	FALSE	TRUE	KO:K00052	pfam00180	Iso_dh	2507407137 MettrDRAFT_1089 3-isopropylmalate dehydrogenase [Methylosinus trichosporium OB3b : MettrDRAFT_Contig106]		1	0	0	0	0	0	0	0	0	0	0	0
2507407812	0	0	0	0		FALSE	FALSE	FALSE	FALSE	TRUE	KO:K00626	pfam00108	Thiolase_N	2507407812 MettrDRAFT_1764 acetyl-CoA C-acetyltransferase [Methylosinus trichosporium OB3b : MettrDRAFT_Contig106]		1	1	0	1	1	0	0	0	0	0	0	0
2507409647	0	0	0	0		FALSE	FALSE	FALSE	FALSE	TRUE	not found	pfam00850	Hist_deacetyl	2507409647 MettrDRAFT_3599 Acetoin utilization deacetylase AcuC [Methylosinus trichosporium OB3b : MettrDRAFT_Contig106]		0	0	0	0	0	0	0	0	0	0	0	0
2507407148	0	0	0	0		FALSE	FALSE	FALSE	FALSE	TRUE	KO:K04079	pfam13589	HATPase_c_3	2507407148 MettrDRAFT_1100 molecular chaperone HtpG [Methylosinus trichosporium OB3b : MettrDRAFT_Contig106]		0	0	0	0	0	0	0	0	0	0	1	0
2507408750	0	0	0	0		FALSE	FALSE	FALSE	FALSE	TRUE	KO:K00239	pfam00890	FAD_binding_2	2507408750 MettrDRAFT_2702 succinate dehydrogenase subunit A [Methylosinus trichosporium OB3b : MettrDRAFT_Contig106]		1	1	0	1	0	0	0	0	0	0	0	0
2507407371	0	0	0	0		FALSE	FALSE	FALSE	FALSE	TRUE	KO:K07082	pfam02618	YceG	2507407371 MettrDRAFT_1323 UPF0755 protein [Methylosinus trichosporium OB3b : MettrDRAFT_Contig106]		0	0	0	0	0	0	0	0	0	0	0	0
2507409721	0	0	0	0		FALSE	FALSE	FALSE	FALSE	TRUE	not found	pfam11563	Protoglobin	2507409721 MettrDRAFT_3673 Signal transduction histidine kinase [Methylosinus trichosporium OB3b : MettrDRAFT_Contig106]		0	0	0	0	0	0	0	0	0	0	0	0
2507406361	0	0	0	0		FALSE	FALSE	FALSE	FALSE	TRUE	not found	pfam00072	Response_reg	2507406361 MettrDRAFT_0313 Response regulators consisting of a CheY-like receiver domain and a winged-helix DNA-binding domain [Methylosinus trichosporium OB3b : MettrDRAFT_Contig106]		0	0	0	0	0	0	0	0	0	0	0	0
2507409108	0	0	0	0		FALSE	FALSE	FALSE	FALSE	TRUE	KO:K04764	pfam00216	Bac_DNA_binding	2507409108 MettrDRAFT_3060 integration host factor subunit alpha [Methylosinus trichosporium OB3b : MettrDRAFT_Contig106]		0	0	0	0	0	0	0	0	0	0	0	0
2507409905	0	0	0	0		FALSE	FALSE	FALSE	FALSE	TRUE	KO:K01961	pfam00289	Biotin_carb_N	2507409905 MettrDRAFT_3857 acetyl-CoA carboxylase, biotin carboxylase subunit [Methylosinus trichosporium OB3b : MettrDRAFT_Contig106]		1	1	0	1	0	0	0	0	0	0	0	0
2507409629	0	0	0	0		FALSE	FALSE	FALSE	FALSE	TRUE	not found	pfam00581	Rhodanese	2507409629 MettrDRAFT_3581 Rhodanese-related sulfurtransferase [Methylosinus trichosporium OB3b : MettrDRAFT_Contig106]		0	0	0	0	0	0	0	0	0	0	0	0
2507408218	0	0	0	0		FALSE	FALSE	FALSE	FALSE	TRUE	KO:K01139	pfam13328	HD_4	2507408218 MettrDRAFT_2170 GTP pyrophosphokinase [Methylosinus trichosporium OB3b : MettrDRAFT_Contig106]		0	0	0	0	0	0	0	0	0	0	0	0
2507410032	0	0	0	0		FALSE	FALSE	FALSE	FALSE	TRUE	KO:K01419	pfam00227	Proteasome	2507410032 MettrDRAFT_3984 ATP-dependent HslUV protease, peptidase subunit HslV [Methylosinus trichosporium OB3b : MettrDRAFT_Contig106]		0	0	0	0	0	0	0	0	0	0	0	0
2507409932	0	0	0	0		FALSE	FALSE	FALSE	FALSE	TRUE	KO:K03821	pfam12551	PHBC_N	2507409932 MettrDRAFT_3884 polyhydroxyalkanoate synthase [Methylosinus trichosporium OB3b : MettrDRAFT_Contig106]		0	0	0	0	0	0	0	0	0	0	0	0
2507406192	0	0	0	0		FALSE	FALSE	FALSE	FALSE	TRUE	not found	pfam00724	Oxidored_FMN	2507406192 MettrDRAFT_0144 2,4-dienoyl-CoA reductase [Methylosinus trichosporium OB3b : MettrDRAFT_Contig106]		0	0	0	0	0	0	0	0	0	0	0	0
2507406605	0	0	0	0		FALSE	FALSE	FALSE	FALSE	TRUE	KO:K00390	pfam01507	PAPS_reduct	2507406605 MettrDRAFT_0557 phosphoadenosine phosphosulfate reductase [Methylosinus trichosporium OB3b : MettrDRAFT_Contig106]		0	1	0	0	0	0	0	0	0	0	0	0
2507409703	0	0	0	0		FALSE	FALSE	FALSE	FALSE	TRUE	KO:K08602	pfam08439	Peptidase_M3_N	2507409703 MettrDRAFT_3655 oligoendopeptidase F [Methylosinus trichosporium OB3b : MettrDRAFT_Contig106]		0	0	0	0	0	0	0	0	0	0	0	0
2507406333	0	0	0	0		FALSE	FALSE	FALSE	FALSE	TRUE	not found	not found	not found	2507406333 MettrDRAFT_0285 hypothetical protein [Methylosinus trichosporium OB3b : MettrDRAFT_Contig106]		0	0	0	0	0	0	0	0	0	0	0	0
2507406341	0	0	0	0		FALSE	FALSE	FALSE	FALSE	TRUE	KO:K07712	pfam00072	Response_reg	2507406341 MettrDRAFT_0293 two-component system, NtrC family, nitrogen regulation response regulator GlnG [Methylosinus trichosporium OB3b : MettrDRAFT_Contig106]		0	0	0	0	1	0	0	0	0	0	0	0
2507406648	0	0	0	0		FALSE	FALSE	FALSE	FALSE	TRUE	KO:K13590	pfam00990	GGDEF	2507406648 MettrDRAFT_0600 diguanylate cyclase [Methylosinus trichosporium OB3b : MettrDRAFT_Contig106]		0	0	0	0	0	0	0	0	0	0	0	0
2507409469	0	0	0	0		FALSE	FALSE	FALSE	FALSE	TRUE	KO:K02014	pfam07715	Plug	2507409469 MettrDRAFT_3421 iron complex outermembrane recepter protein [Methylosinus trichosporium OB3b : MettrDRAFT_Contig106]		0	0	0	0	0	0	0	0	0	1	0	0
2507406065	0	0	0	0		FALSE	FALSE	FALSE	FALSE	TRUE	KO:K11073	pfam13416	SBP_bac_8	2507406065 MettrDRAFT_0017 putrescine transport system substrate-binding protein [Methylosinus trichosporium OB3b : MettrDRAFT_Contig106]		0	0	0	0	0	0	0	0	1	1	0	0
2507407125	0	0	0	0		FALSE	FALSE	FALSE	FALSE	TRUE	KO:K00428	pfam03150	CCP_MauG	2507407125 MettrDRAFT_1077 Cytochrome c peroxidase [Methylosinus trichosporium OB3b : MettrDRAFT_Contig106]		0	0	0	0	0	0	0	0	0	0	0	0
2507406854	0	0	0	0		FALSE	FALSE	FALSE	FALSE	TRUE	KO:K03106	pfam02881	SRP54_N	2507406854 MettrDRAFT_0806 signal recognition particle subunit FFH/SRP54 (srp54) [Methylosinus trichosporium OB3b : MettrDRAFT_Contig106]		0	0	0	0	0	0	1	0	0	0	0	0
2507408173	0	0	0	0		FALSE	FALSE	FALSE	FALSE	TRUE	KO:K07165	pfam16220	DUF4880	2507408173 MettrDRAFT_2125 FecR family protein [Methylosinus trichosporium OB3b : MettrDRAFT_Contig106]		0	0	0	0	1	0	0	0	0	0	0	0
2507409620	0	0	0	0		FALSE	FALSE	FALSE	FALSE	TRUE	not found	pfam09361	Phasin_2	2507409620 MettrDRAFT_3572 phasin [Methylosinus trichosporium OB3b : MettrDRAFT_Contig106]		0	0	0	0	0	0	0	0	0	0	0	0
2507407590	0	0	0	0		FALSE	FALSE	FALSE	FALSE	TRUE	KO:K01784	pfam01370	Epimerase	2507407590 MettrDRAFT_1542 UDP-glucose 4-epimerase [Methylosinus trichosporium OB3b : MettrDRAFT_Contig106]		0	0	0	0	0	0	0	0	0	0	0	0
2507409554	0	0	0	0		FALSE	FALSE	FALSE	FALSE	TRUE	KO:K00015	pfam02826	2-Hacid_dh_C	2507409554 MettrDRAFT_3506 glyoxylate reductase [Methylosinus trichosporium OB3b : MettrDRAFT_Contig106]		1	1	0	0	0	0	0	0	0	0	0	0
2507407286	0	0	0	0		FALSE	FALSE	FALSE	FALSE	TRUE	not found	pfam13229	Beta_helix	2507407286 MettrDRAFT_1238 Right handed beta helix region [Methylosinus trichosporium OB3b : MettrDRAFT_Contig106]		0	0	0	0	0	0	0	0	0	0	0	0
2507406286	0	0	0	0		FALSE	FALSE	FALSE	FALSE	TRUE	KO:K00627	pfam02817	E3_binding	2507406286 MettrDRAFT_0238 pyruvate dehydrogenase E2 component (dihydrolipoamide acetyltransferase) [Methylosinus trichosporium OB3b : MettrDRAFT_Contig106]		1	1	0	1	0	0	0	0	0	0	0	0
2507407242	0	0	0	0		FALSE	FALSE	FALSE	FALSE	TRUE	KO:K03529	pfam13514	AAA_27	2507407242 MettrDRAFT_1194 Uncharacterized protein YhaN [Methylosinus trichosporium OB3b : MettrDRAFT_Contig106]		0	0	0	0	0	0	0	0	0	0	0	0
2507408340	0	0	0	0		FALSE	FALSE	FALSE	FALSE	TRUE	KO:K02498	pfam07219	HemY_N	2507408340 MettrDRAFT_2292 HemY protein [Methylosinus trichosporium OB3b : MettrDRAFT_Contig106]		0	0	0	0	0	0	0	0	0	0	0	0
2507407837	0	0	0	0		FALSE	FALSE	FALSE	FALSE	TRUE	KO:K03286	pfam04972	BON	2507407837 MettrDRAFT_1789 BON domain-containing protein [Methylosinus trichosporium OB3b : MettrDRAFT_Contig106]		0	0	0	0	0	0	0	0	0	1	0	0
2507407475	0	0	0	0		FALSE	FALSE	FALSE	FALSE	TRUE	KO:K03585	pfam16576	HlyD_D23	2507407475 MettrDRAFT_1427 membrane fusion protein, multidrug efflux system [Methylosinus trichosporium OB3b : MettrDRAFT_Contig106]		0	0	0	0	0	0	0	0	0	1	0	0
2507407372	0	0	0	0		FALSE	FALSE	FALSE	FALSE	TRUE	KO:K09458	pfam00109	ketoacyl-synt	2507407372 MettrDRAFT_1324 3-oxoacyl-[acyl-carrier-protein] synthase II [Methylosinus trichosporium OB3b : MettrDRAFT_Contig106]		0	0	1	0	0	0	0	0	0	0	0	0
2507406263	0	0	0	0		FALSE	FALSE	FALSE	FALSE	TRUE	KO:K02469	pfam00521	DNA_topoisoIV	2507406263 MettrDRAFT_0215 DNA gyrase subunit A [Methylosinus trichosporium OB3b : MettrDRAFT_Contig106]		0	0	0	0	0	0	0	0	0	0	0	0
2507408813	0	0	0	0		FALSE	FALSE	FALSE	FALSE	TRUE	KO:K02886	pfam00181	Ribosomal_L2	2507408813 MettrDRAFT_2765 large subunit ribosomal protein L2 [Methylosinus trichosporium OB3b : MettrDRAFT_Contig106]		0	0	0	0	0	0	0	0	0	0	0	0
2507409383	0	0	0	0		FALSE	FALSE	FALSE	FALSE	TRUE	KO:K01693	pfam00475	IGPD	2507409383 MettrDRAFT_3335 imidazoleglycerol-phosphate dehydratase [Methylosinus trichosporium OB3b : MettrDRAFT_Contig106]		1	0	0	0	0	0	0	0	0	0	0	0
2507408309	0	0	0	0		FALSE	FALSE	FALSE	FALSE	TRUE	KO:K00697	pfam00982	Glyco_transf_20	2507408309 MettrDRAFT_2261 trehalose 6-phosphate synthase [Methylosinus trichosporium OB3b : MettrDRAFT_Contig106]		1	0	0	0	0	0	0	0	0	0	0	0
2507409839	0	0	0	0		FALSE	FALSE	FALSE	FALSE	TRUE	KO:K00332	pfam00329	Complex1_30kDa	2507409839 MettrDRAFT_3791 NADH-quinone oxidoreductase subunit C [Methylosinus trichosporium OB3b : MettrDRAFT_Contig106]		0	0	0	0	0	0	0	0	0	0	0	0
2507406740	0	0	0	0		FALSE	FALSE	FALSE	FALSE	TRUE	KO:K07278	pfam01103	Omp85	2507406740 MettrDRAFT_0692 autotransporter secretion outer membrane protein TamA [Methylosinus trichosporium OB3b : MettrDRAFT_Contig106]		0	0	0	0	0	0	0	0	0	1	0	0
2507409784	0	0	0	0		FALSE	FALSE	FALSE	FALSE	TRUE	not found	pfam10604	Polyketide_cyc2	2507409784 MettrDRAFT_3736 Polyketide cyclase / dehydrase and lipid transport [Methylosinus trichosporium OB3b : MettrDRAFT_Contig106]		0	0	0	0	0	0	0	0	0	0	0	0
2507406293	0	0	0	0		FALSE	FALSE	FALSE	FALSE	TRUE	KO:K06076	pfam03349	Toluene_X	2507406293 MettrDRAFT_0245 long-chain fatty acid transport protein [Methylosinus trichosporium OB3b : MettrDRAFT_Contig106]		0	0	0	0	0	0	0	0	0	1	0	0
2507409614	0	0	0	0		FALSE	FALSE	FALSE	FALSE	TRUE	KO:K06020	pfam00005	ABC_tran	2507409614 MettrDRAFT_3566 ATP-binding cassette protein, ChvD family [Methylosinus trichosporium OB3b : MettrDRAFT_Contig106]		0	0	0	0	0	0	0	0	0	0	0	0
2507409077	0	0	0	0		FALSE	FALSE	FALSE	FALSE	TRUE	KO:K04042	pfam12804	NTP_transf_3	2507409077 MettrDRAFT_3029 bifunctional UDP-N-acetylglucosamine pyrophosphorylase / Glucosamine-1-phosphate N-acetyltransferase [Methylosinus trichosporium OB3b : MettrDRAFT_Contig106]		0	0	0	0	0	0	0	0	0	0	0	0
2507408630	0	0	0	0		FALSE	FALSE	FALSE	FALSE	TRUE	KO:K23265	pfam13507	GATase_5	2507408630 MettrDRAFT_2582 phosphoribosylformylglycinamidine synthase [Methylosinus trichosporium OB3b : MettrDRAFT_Contig106]		1	0	0	0	0	0	0	0	0	0	0	0
2507406077	0	0	0	0		FALSE	FALSE	FALSE	FALSE	TRUE	KO:K02014	pfam07715	Plug	2507406077 MettrDRAFT_0029 iron complex outermembrane recepter protein [Methylosinus trichosporium OB3b : MettrDRAFT_Contig106]		0	0	0	0	0	0	0	0	0	1	0	0
2507409456	0	0	0	0		FALSE	FALSE	FALSE	FALSE	TRUE	not found	not found	not found	2507409456 MettrDRAFT_3408 hypothetical protein [Methylosinus trichosporium OB3b : MettrDRAFT_Contig106]		0	0	0	0	0	0	0	0	0	0	0	0
2507407707	0	0	0	0		FALSE	FALSE	FALSE	FALSE	TRUE	KO:K03594	pfam00210	Ferritin	2507407707 MettrDRAFT_1659 bacterioferritin [Methylosinus trichosporium OB3b : MettrDRAFT_Contig106]		0	0	0	0	0	0	0	0	0	0	0	0
2507408816	0	0	0	0		FALSE	FALSE	FALSE	FALSE	TRUE	KO:K02982	pfam07650	KH_2	2507408816 MettrDRAFT_2768 rpsC small subunit ribosomal protein S3 [Methylosinus trichosporium OB3b : MettrDRAFT_Contig106]		0	0	0	0	0	0	0	0	0	0	0	0
2507406646	0	0	0	0		FALSE	FALSE	FALSE	FALSE	TRUE	KO:K01991	pfam02563	Poly_export	2507406646 MettrDRAFT_0598 polysaccharide export outer membrane protein [Methylosinus trichosporium OB3b : MettrDRAFT_Contig106]		0	0	0	0	1	0	0	0	0	1	0	0
2507408460	0	0	0	0		FALSE	FALSE	FALSE	FALSE	TRUE	KO:K08692	pfam02629	CoA_binding	2507408460 MettrDRAFT_2412 malate thiokinase small subunit [Methylosinus trichosporium OB3b : MettrDRAFT_Contig106]		0	1	0	1	0	1	0	0	0	0	0	0
2507408664	0	0	0	0		FALSE	FALSE	FALSE	FALSE	TRUE	KO:K02563	pfam03033	Glyco_transf_28	2507408664 MettrDRAFT_2616 UDP-N-acetylglucosamine-N-acetylmuramylpentapeptide N-acetylglucosamine transferase [Methylosinus trichosporium OB3b : MettrDRAFT_Contig106]		0	0	0	0	0	0	0	0	0	0	0	0
2507408544	0	0	0	0		FALSE	FALSE	FALSE	FALSE	TRUE	KO:K00652	pfam00155	Aminotran_1_2	2507408544 MettrDRAFT_2496 8-amino-7-oxononanoate synthase [Methylosinus trichosporium OB3b : MettrDRAFT_Contig106]		0	0	1	0	0	0	0	0	0	0	0	0
2507407838	0	0	0	0		FALSE	FALSE	FALSE	FALSE	TRUE	not found	not found	not found	2507407838 MettrDRAFT_1790 Predicted 5 DNA nuclease, flap endonuclease-1-like, helix-3-turn-helix (H3TH) domain [Methylosinus trichosporium OB3b : MettrDRAFT_Contig106]		0	0	0	0	0	0	0	0	0	0	0	0
2507407519	0	0	0	0		FALSE	FALSE	FALSE	FALSE	TRUE	not found	pfam01593	Amino_oxidase	2507407519 MettrDRAFT_1471 Phytoene dehydrogenase-related protein [Methylosinus trichosporium OB3b : MettrDRAFT_Contig106]		0	0	0	0	0	0	0	0	0	0	0	0
2507406107	0	0	0	0		FALSE	FALSE	FALSE	FALSE	TRUE	KO:K00937	pfam13089	PP_kinase_N	2507406107 MettrDRAFT_0059 polyphosphate kinase [Methylosinus trichosporium OB3b : MettrDRAFT_Contig106]		0	0	0	0	0	0	0	0	0	0	0	0
2507406929	0	0	0	0		FALSE	FALSE	FALSE	FALSE	TRUE	not found	pfam03945	Endotoxin_N	2507406929 MettrDRAFT_0881 delta endotoxin, N-terminal domain [Methylosinus trichosporium OB3b : MettrDRAFT_Contig106]		0	0	0	0	0	0	0	0	0	0	0	0
2507407560	0	0	0	0		FALSE	FALSE	FALSE	FALSE	TRUE	not found	pfam07690	MFS_1	2507407560 MettrDRAFT_1512 Major Facilitator Superfamily protein [Methylosinus trichosporium OB3b : MettrDRAFT_Contig106]		0	0	0	0	0	0	0	0	0	0	0	0
2507406451	0	0	0	0		FALSE	FALSE	FALSE	FALSE	TRUE	KO:K02434	pfam02934	GatB_N	2507406451 MettrDRAFT_0403 aspartyl/glutamyl-tRNA(Asn/Gln) amidotransferase subunit B [Methylosinus trichosporium OB3b : MettrDRAFT_Contig106]		0	0	0	0	0	0	0	0	0	0	0	0
2507408709	0	0	0	0		FALSE	FALSE	FALSE	FALSE	TRUE	KO:K02014	pfam07715	Plug	2507408709 MettrDRAFT_2661 iron complex outermembrane recepter protein [Methylosinus trichosporium OB3b : MettrDRAFT_Contig106]		0	0	0	0	0	0	0	0	0	1	0	0
2507406777	0	0	0	0		FALSE	FALSE	FALSE	FALSE	TRUE	KO:K00003	pfam03447	NAD_binding_3	2507406777 MettrDRAFT_0729 homoserine dehydrogenase [Methylosinus trichosporium OB3b : MettrDRAFT_Contig106]		1	1	0	0	0	0	0	0	0	0	0	0
2507407289	0	0	0	0		FALSE	FALSE	FALSE	FALSE	TRUE	KO:K02014	pfam07660	STN	2507407289 MettrDRAFT_1241 iron complex outermembrane recepter protein [Methylosinus trichosporium OB3b : MettrDRAFT_Contig106]		0	0	0	0	0	0	0	0	0	1	0	0
2507407596	0	0	0	0		FALSE	FALSE	FALSE	FALSE	TRUE	KO:K00674	pfam14805	THDPS_N_2	2507407596 MettrDRAFT_1548 2,3,4,5-tetrahydropyridine-2-carboxylate N-succinyltransferase [Methylosinus trichosporium OB3b : MettrDRAFT_Contig106]		0	1	0	0	0	0	0	0	0	0	0	0
2507407839	0	0	0	0		FALSE	FALSE	FALSE	FALSE	TRUE	not found	pfam00805	Pentapeptide	2507407839 MettrDRAFT_1791 Uncharacterized protein YjbI, contains pentapeptide repeats [Methylosinus trichosporium OB3b : MettrDRAFT_Contig106]		0	0	0	0	0	0	0	0	0	0	0	0
2507406317	0	0	0	0		FALSE	FALSE	FALSE	FALSE	TRUE	KO:K07799	pfam16576	HlyD_D23	2507406317 MettrDRAFT_0269 membrane fusion protein, multidrug efflux system [Methylosinus trichosporium OB3b : MettrDRAFT_Contig106]		0	0	0	0	1	0	0	0	0	1	0	0
2507407495	0	0	0	0		FALSE	FALSE	FALSE	FALSE	TRUE	KO:K03705	pfam01628	HrcA	2507407495 MettrDRAFT_1447 heat-inducible transcription repressor HrcA [Methylosinus trichosporium OB3b : MettrDRAFT_Contig106]		0	0	0	0	0	0	0	0	0	0	0	1
2507407724	0	0	0	0		FALSE	FALSE	FALSE	FALSE	TRUE	KO:K02040	pfam12849	PBP_like_2	2507407724 MettrDRAFT_1676 phosphate transport system substrate-binding protein [Methylosinus trichosporium OB3b : MettrDRAFT_Contig106]		0	0	0	0	1	0	0	0	1	1	0	0
2507407630	0	0	0	0		FALSE	FALSE	FALSE	FALSE	TRUE	KO:K00658	pfam02817	E3_binding	2507407630 MettrDRAFT_1582 2-oxoglutarate dehydrogenase E2 component [Methylosinus trichosporium OB3b : MettrDRAFT_Contig106]		1	1	0	1	0	0	0	0	0	0	0	0
2507409181	0	0	0	0		FALSE	FALSE	FALSE	FALSE	TRUE	KO:K03217	pfam14849	YidC_periplas	2507409181 MettrDRAFT_3133 YidC/Oxa1 family membrane protein insertase [Methylosinus trichosporium OB3b : MettrDRAFT_Contig106]		0	0	0	0	0	0	1	0	0	0	0	0
2507406134	0	0	0	0		FALSE	FALSE	FALSE	FALSE	TRUE	KO:K04087	pfam01145	Band_7	2507406134 MettrDRAFT_0086 membrane protease subunit HflC [Methylosinus trichosporium OB3b : MettrDRAFT_Contig106]		0	0	0	0	0	0	0	0	0	0	0	0
2507406394	0	0	0	0		FALSE	FALSE	FALSE	FALSE	TRUE	KO:K09015	pfam19295	SufBD_N	2507406394 MettrDRAFT_0346 Fe-S cluster assembly protein SufD [Methylosinus trichosporium OB3b : MettrDRAFT_Contig106]		0	0	0	0	0	0	0	0	0	0	0	0
2507408466	0	0	0	0		FALSE	FALSE	FALSE	FALSE	TRUE	KO:K01938	pfam01268	FTHFS	2507408466 MettrDRAFT_2418 Formate-tetrahydrofolate ligase [Methylosinus trichosporium OB3b : MettrDRAFT_Contig106]		0	1	1	1	0	0	0	1	0	0	0	0
2507409921	0	0	0	0		FALSE	FALSE	FALSE	FALSE	TRUE	KO:K03147	pfam13667	ThiC-associated	2507409921 MettrDRAFT_3873 phosphomethylpyrimidine synthase [Methylosinus trichosporium OB3b : MettrDRAFT_Contig106]		0	0	1	0	0	0	0	0	0	0	0	0
2507407482	0	0	0	0		FALSE	FALSE	FALSE	FALSE	TRUE	KO:K01696	pfam00291	PALP	2507407482 MettrDRAFT_1434 tryptophan synthase beta chain [Methylosinus trichosporium OB3b : MettrDRAFT_Contig106]		1	0	0	0	0	0	0	0	0	0	0	0
2507408285	0	0	0	0		FALSE	FALSE	FALSE	FALSE	TRUE	KO:K08300	pfam10150	RNase_E_G	2507408285 MettrDRAFT_2237 ribonuclease E [Methylosinus trichosporium OB3b : MettrDRAFT_Contig106]		0	0	0	0	0	0	0	0	0	0	0	0
2507408680	0	0	0	0		FALSE	FALSE	FALSE	FALSE	TRUE	KO:K02519	pfam04760	IF2_N	2507408680 MettrDRAFT_2632 translation initiation factor IF-2 [Methylosinus trichosporium OB3b : MettrDRAFT_Contig106]		0	0	0	0	0	0	0	0	0	0	0	0
2507406701	0	0	0	0		FALSE	FALSE	FALSE	FALSE	TRUE	KO:K06959	pfam09371	Tex_N	2507406701 MettrDRAFT_0653 uncharacterized protein [Methylosinus trichosporium OB3b : MettrDRAFT_Contig106]		0	0	0	0	0	0	0	0	0	0	0	0
2507408207	0	0	0	0		FALSE	FALSE	FALSE	FALSE	TRUE	KO:K10713	pfam08714	Fae	2507408207 MettrDRAFT_2159 formaldehyde activating enzyme [Methylosinus trichosporium OB3b : MettrDRAFT_Contig106]		0	1	0	1	0	1	0	0	0	0	0	0
2507409941	0	0	0	0		FALSE	FALSE	FALSE	FALSE	TRUE	KO:K00789	pfam00438	S-AdoMet_synt_N	2507409941 MettrDRAFT_3893 methionine adenosyltransferase [Methylosinus trichosporium OB3b : MettrDRAFT_Contig106]		1	0	1	0	0	0	0	1	0	0	0	0
2507406882	0	0	0	0		FALSE	FALSE	FALSE	FALSE	TRUE	KO:K01673	pfam00484	Pro_CA	2507406882 MettrDRAFT_0834 carbonic anhydrase [Methylosinus trichosporium OB3b : MettrDRAFT_Contig106]		0	0	0	0	0	0	0	0	0	0	0	0
2507408379	0	0	0	0		FALSE	FALSE	FALSE	FALSE	TRUE	not found	pfam08379	Bact_transglu_N	2507408379 MettrDRAFT_2331 Transglutaminase-like enzyme, putative cysteine protease/Uncharacterized conserved protein, DUF2126 family [Methylosinus trichosporium OB3b : MettrDRAFT_Contig106]		0	0	0	0	0	0	0	0	0	0	0	0
2507406741	0	0	0	0		FALSE	FALSE	FALSE	FALSE	TRUE	KO:K01589	pfam22660	RS_preATP-grasp-like	2507406741 MettrDRAFT_0693 5-(carboxyamino)imidazole ribonucleotide synthase [Methylosinus trichosporium OB3b : MettrDRAFT_Contig106]		1	0	0	0	0	0	0	0	0	0	0	0
2507407687	0	0	0	0		FALSE	FALSE	FALSE	FALSE	TRUE	KO:K21071	pfam00365	PFK	2507407687 MettrDRAFT_1639 6-phosphofructokinase 1 [Methylosinus trichosporium OB3b : MettrDRAFT_Contig106]		1	1	0	1	0	1	0	0	0	0	0	0
2507409079	0	0	0	0		FALSE	FALSE	FALSE	FALSE	TRUE	KO:K03669	pfam13632	Glyco_trans_2_3	2507409079 MettrDRAFT_3031 membrane glycosyltransferase [Methylosinus trichosporium OB3b : MettrDRAFT_Contig106]		0	0	0	0	0	0	0	0	0	0	0	0
2507406149	0	0	0	0		FALSE	FALSE	FALSE	FALSE	TRUE	not found	not found	not found	2507406149 MettrDRAFT_0101 hypothetical protein [Methylosinus trichosporium OB3b : MettrDRAFT_Contig106]		0	0	0	0	0	0	0	0	0	0	0	0
2507407826	0	0	0	0		FALSE	FALSE	FALSE	FALSE	TRUE	KO:K11754	pfam08245	Mur_ligase_M	2507407826 MettrDRAFT_1778 dihydrofolate synthase / folylpolyglutamate synthase [Methylosinus trichosporium OB3b : MettrDRAFT_Contig106]		0	0	1	0	0	0	0	0	0	0	0	0
2507407796	0	0	0	0		FALSE	FALSE	FALSE	FALSE	TRUE	not found	pfam20123	DUF6513	2507407796 MettrDRAFT_1748 dihydropteroate synthase-related protein [Methylosinus trichosporium OB3b : MettrDRAFT_Contig106]		0	0	0	0	0	0	0	0	0	0	0	0
2507407051	0	0	0	0		FALSE	FALSE	FALSE	FALSE	TRUE	not found	pfam00329	Complex1_30kDa	2507407051 MettrDRAFT_1003 Ni,Fe-hydrogenase III large subunit [Methylosinus trichosporium OB3b : MettrDRAFT_Contig106]		0	0	0	0	0	0	0	0	0	0	0	0
2507410145	0	0	0	0		FALSE	FALSE	FALSE	FALSE	TRUE	KO:K00202	pfam01493	GXGXG	2507410145 MettrDRAFT_4097 formylmethanofuran dehydrogenase, subunit C /formyltransferase/hydrolase complex subunit C [Methylosinus trichosporium OB3b : MettrDRAFT_Contig106]		0	1	0	1	0	1	0	0	0	0	0	0
2507407693	0	0	0	0		FALSE	FALSE	FALSE	FALSE	TRUE	KO:K01966	pfam01039	Carboxyl_trans	2507407693 MettrDRAFT_1645 propionyl-CoA carboxylase beta chain [Methylosinus trichosporium OB3b : MettrDRAFT_Contig106]		1	1	0	1	0	0	0	0	0	0	0	0
2507407632	0	0	0	0		FALSE	FALSE	FALSE	FALSE	TRUE	KO:K01902	pfam02629	CoA_binding	2507407632 MettrDRAFT_1584 succinyl-CoA synthetase alpha subunit [Methylosinus trichosporium OB3b : MettrDRAFT_Contig106]		1	1	0	1	0	0	0	0	0	0	0	0
2507408459	0	0	0	0		FALSE	FALSE	FALSE	FALSE	TRUE	KO:K01595	pfam00311	PEPcase	2507408459 MettrDRAFT_2411 Phosphoenolpyruvate carboxylase, type 1 [Methylosinus trichosporium OB3b : MettrDRAFT_Contig106]		0	1	0	1	0	1	0	0	0	0	0	0
2507409177	0	0	0	0		FALSE	FALSE	FALSE	FALSE	TRUE	KO:K01689	pfam03952	Enolase_N	2507409177 MettrDRAFT_3129 enolase [Methylosinus trichosporium OB3b : MettrDRAFT_Contig106]		1	1	0	1	0	1	0	0	0	0	0	0
2507406742	0	0	0	0		FALSE	FALSE	FALSE	FALSE	TRUE	KO:K01588	pfam00731	AIRC	2507406742 MettrDRAFT_0694 5-(carboxyamino)imidazole ribonucleotide mutase [Methylosinus trichosporium OB3b : MettrDRAFT_Contig106]		1	0	0	0	0	0	0	0	0	0	0	0
2507408217	0	0	0	0		FALSE	FALSE	FALSE	FALSE	TRUE	KO:K03474	pfam03740	PdxJ	2507408217 MettrDRAFT_2169 pyridoxine 5-phosphate synthase [Methylosinus trichosporium OB3b : MettrDRAFT_Contig106]		0	0	1	0	0	0	0	0	0	0	0	0
2507408343	0	0	0	0		FALSE	FALSE	FALSE	FALSE	TRUE	not found	pfam04280	Tim44	2507408343 MettrDRAFT_2295 Predicted lipid-binding transport protein, Tim44 family [Methylosinus trichosporium OB3b : MettrDRAFT_Contig106]		0	0	0	0	0	0	0	0	0	0	0	0
2507407791	0	0	0	0		FALSE	FALSE	FALSE	FALSE	TRUE	KO:K06415	pfam04293	SpoVR	2507407791 MettrDRAFT_1743 Stage V sporulation protein SpoVR/YcgB, involved in spore cortex formation [Methylosinus trichosporium OB3b : MettrDRAFT_Contig106]		0	0	0	0	0	0	0	0	0	0	0	0
2507408777	0	0	0	0		FALSE	FALSE	FALSE	FALSE	TRUE	KO:K03568	pfam01523	PmbA_TldD_1st	2507408777 MettrDRAFT_2729 TldD protein [Methylosinus trichosporium OB3b : MettrDRAFT_Contig106]		0	0	0	0	0	0	0	0	0	0	0	0
2507406729	0	0	0	0		FALSE	FALSE	FALSE	FALSE	TRUE	not found	pfam07879	PHB_acc_N	2507406729 MettrDRAFT_0681 polyhydroxyalkanoate synthesis repressor PhaR [Methylosinus trichosporium OB3b : MettrDRAFT_Contig106]		0	0	0	0	0	0	0	0	0	0	0	0
2507409843	0	0	0	0		FALSE	FALSE	FALSE	FALSE	TRUE	KO:K00336	pfam13510	Fer2_4	2507409843 MettrDRAFT_3795 NADH-quinone oxidoreductase subunit G [Methylosinus trichosporium OB3b : MettrDRAFT_Contig106]		0	0	0	0	0	0	0	0	0	0	0	0
2507406870	0	0	0	0		FALSE	FALSE	FALSE	FALSE	TRUE	KO:K03770	pfam13624	SurA_N_3	2507406870 MettrDRAFT_0822 peptidyl-prolyl cis-trans isomerase D [Methylosinus trichosporium OB3b : MettrDRAFT_Contig106]		0	0	0	0	0	0	0	0	0	0	1	0
2507409667	0	0	0	0		FALSE	FALSE	FALSE	FALSE	TRUE	not found	pfam05036	SPOR	2507409667 MettrDRAFT_3619 Sporulation related domain-containing protein [Methylosinus trichosporium OB3b : MettrDRAFT_Contig106]		0	0	0	0	0	0	0	0	0	0	0	0
2507408964	0	0	0	0		FALSE	FALSE	FALSE	FALSE	TRUE	not found	not found	not found	2507408964 MettrDRAFT_2916 hypothetical protein [Methylosinus trichosporium OB3b : MettrDRAFT_Contig106]		0	0	0	0	0	0	0	0	0	0	0	0
2507407757	0	0	0	0		FALSE	FALSE	FALSE	FALSE	TRUE	KO:K00625	pfam01515	PTA_PTB	2507407757 MettrDRAFT_1709 phosphate acetyltransferase [Methylosinus trichosporium OB3b : MettrDRAFT_Contig106]		0	1	0	1	0	1	0	0	0	0	0	0
2507406355	0	0	0	0		FALSE	FALSE	FALSE	FALSE	TRUE	KO:K01874	pfam09334	tRNA-synt_1g	2507406355 MettrDRAFT_0307 methionyl-tRNA synthetase [Methylosinus trichosporium OB3b : MettrDRAFT_Contig106]		0	0	0	0	0	0	0	0	0	0	0	0
2507406748	0	0	0	0		FALSE	FALSE	FALSE	FALSE	TRUE	not found	not found	not found	2507406748 MettrDRAFT_0700 Uncharacterized membrane protein [Methylosinus trichosporium OB3b : MettrDRAFT_Contig106]		0	0	0	0	0	0	0	0	0	0	0	0
2507409475	0	0	0	0		FALSE	FALSE	FALSE	FALSE	TRUE	KO:K00428	pfam03150	CCP_MauG	2507409475 MettrDRAFT_3427 Methanobactin biosynthesis cassette protein MbnH [Methylosinus trichosporium OB3b : MettrDRAFT_Contig106]		0	0	0	0	0	0	0	0	0	0	0	0
2507409092	0	0	0	0		FALSE	FALSE	FALSE	FALSE	TRUE	KO:K07263	pfam00675	Peptidase_M16	2507409092 MettrDRAFT_3044 zinc protease [Methylosinus trichosporium OB3b : MettrDRAFT_Contig106]		0	0	0	0	0	0	0	0	0	0	0	0
2507409129	0	0	0	0		FALSE	FALSE	FALSE	FALSE	TRUE	KO:K07340	pfam01957	NfeD	2507409129 MettrDRAFT_3081 hypothetical protein [Methylosinus trichosporium OB3b : MettrDRAFT_Contig106]		0	0	0	0	0	0	0	0	0	0	0	0
2507410146	0	0	0	0		FALSE	FALSE	FALSE	FALSE	TRUE	KO:K00672	pfam01913	FTR	2507410146 MettrDRAFT_4098 formylmethanofuran-tetrahydromethanopterin formyltransferase /formyltransferase/hydrolase complex subunit D [Methylosinus trichosporium OB3b : MettrDRAFT_Contig106]		0	1	0	1	0	1	0	0	0	0	0	0
2507408503	0	0	0	0		FALSE	FALSE	FALSE	FALSE	TRUE	not found	pfam02482	Ribosomal_S30AE	2507408503 MettrDRAFT_2455 Cold shock protein, CspA family [Methylosinus trichosporium OB3b : MettrDRAFT_Contig106]		0	0	0	0	0	0	0	0	0	0	0	0
2507410325	0	0	0	0		FALSE	FALSE	FALSE	FALSE	TRUE	KO:K02014	pfam07715	Plug	2507410325 MettrDRAFT_4278 iron complex outermembrane recepter protein [Methylosinus trichosporium OB3b : MettrDRAFT_Contig105]		0	0	0	0	0	0	0	0	0	1	0	0
2507407368	0	0	0	0		FALSE	FALSE	FALSE	FALSE	TRUE	not found	not found	not found	2507407368 MettrDRAFT_1320 hypothetical protein [Methylosinus trichosporium OB3b : MettrDRAFT_Contig106]		0	0	0	0	0	0	0	0	0	0	0	0
2507406393	0	0	0	0		FALSE	FALSE	FALSE	FALSE	TRUE	KO:K09013	pfam00005	ABC_tran	2507406393 MettrDRAFT_0345 Fe-S cluster assembly ATP-binding protein [Methylosinus trichosporium OB3b : MettrDRAFT_Contig106]		0	0	0	0	0	0	0	0	0	1	0	0
2507409931	0	0	0	0		FALSE	FALSE	FALSE	FALSE	TRUE	not found	not found	not found	2507409931 MettrDRAFT_3883 hypothetical protein [Methylosinus trichosporium OB3b : MettrDRAFT_Contig106]		0	0	0	0	0	0	0	0	0	0	0	0
2507406620	0	0	0	0		FALSE	FALSE	FALSE	FALSE	TRUE	KO:K00759	pfam00156	Pribosyltran	2507406620 MettrDRAFT_0572 adenine phosphoribosyltransferase [Methylosinus trichosporium OB3b : MettrDRAFT_Contig106]		0	0	0	0	0	0	0	0	0	0	0	0
2507409712	0	0	0	0		FALSE	FALSE	FALSE	FALSE	TRUE	KO:K00311	pfam13450	NAD_binding_8	2507409712 MettrDRAFT_3664 electron-transferring-flavoprotein dehydrogenase [Methylosinus trichosporium OB3b : MettrDRAFT_Contig106]		0	0	0	0	0	0	0	0	0	0	0	0
2507407070	0	0	0	0		FALSE	FALSE	FALSE	FALSE	TRUE	not found	not found	not found	2507407070 MettrDRAFT_1022 hypothetical protein [Methylosinus trichosporium OB3b : MettrDRAFT_Contig106]		0	0	0	0	0	0	0	0	0	0	0	0
2507406136	0	0	0	0		FALSE	FALSE	FALSE	FALSE	TRUE	not found	pfam04773	FecR	2507406136 MettrDRAFT_0088 FecR family protein [Methylosinus trichosporium OB3b : MettrDRAFT_Contig106]		0	0	0	0	0	0	0	0	0	0	0	0
2507407688	0	0	0	0		FALSE	FALSE	FALSE	FALSE	TRUE	KO:K03544	pfam06689	zf-C4_ClpX	2507407688 MettrDRAFT_1640 clpX ATP-dependent Clp protease ATP-binding subunit ClpX [Methylosinus trichosporium OB3b : MettrDRAFT_Contig106]		0	0	0	0	0	0	0	0	0	0	1	0
2507409639	0	0	0	0		FALSE	FALSE	FALSE	FALSE	TRUE	KO:K06918	pfam04317	DUF463	2507409639 MettrDRAFT_3591 hypothetical protein [Methylosinus trichosporium OB3b : MettrDRAFT_Contig106]		0	0	0	0	0	0	0	0	0	0	0	0
2507407008	0	0	0	0		FALSE	FALSE	FALSE	FALSE	TRUE	KO:K03797	pfam22694	CtpB_N-like	2507407008 MettrDRAFT_0960 carboxyl-terminal processing protease [Methylosinus trichosporium OB3b : MettrDRAFT_Contig106]		0	0	0	0	0	0	0	0	0	0	0	0
2507406705	0	0	0	0		FALSE	FALSE	FALSE	FALSE	TRUE	KO:K17675	pfam22527	DEXQc_Suv3	2507406705 MettrDRAFT_0657 ATP-dependent RNA helicase SUPV3L1/SUV3 [Methylosinus trichosporium OB3b : MettrDRAFT_Contig106]		0	0	0	0	0	0	0	0	0	0	0	0
2507407532	0	0	0	0		FALSE	FALSE	FALSE	FALSE	TRUE	KO:K15725	pfam02321	OEP	2507407532 MettrDRAFT_1484 Outer membrane protein [Methylosinus trichosporium OB3b : MettrDRAFT_Contig106]		0	0	0	0	0	0	0	0	0	1	0	0
2507408727	0	0	0	0		FALSE	FALSE	FALSE	FALSE	TRUE	KO:K00029	pfam00390	malic	2507408727 MettrDRAFT_2679 malate dehydrogenase (oxaloacetate-decarboxylating)(NADP+) [Methylosinus trichosporium OB3b : MettrDRAFT_Contig106]		0	1	0	1	0	0	0	0	0	0	0	0
2507408656	0	0	0	0		FALSE	FALSE	FALSE	FALSE	TRUE	KO:K03531	pfam00091	Tubulin	2507408656 MettrDRAFT_2608 cell division protein FtsZ [Methylosinus trichosporium OB3b : MettrDRAFT_Contig106]		0	0	0	0	0	0	0	0	0	0	0	0
2507407071	0	0	0	0		FALSE	FALSE	FALSE	FALSE	TRUE	KO:K02520	pfam05198	IF3_N	2507407071 MettrDRAFT_1023 translation initiation factor IF-3 [Methylosinus trichosporium OB3b : MettrDRAFT_Contig106]		0	0	0	0	0	0	0	0	0	0	0	0
2507408599	0	0	0	0		FALSE	FALSE	FALSE	FALSE	TRUE	KO:K14660	pfam00109	ketoacyl-synt	2507408599 MettrDRAFT_2551 nodulation protein E [Methylosinus trichosporium OB3b : MettrDRAFT_Contig106]		0	0	0	0	0	0	0	0	0	0	0	0
2507406403	0	0	0	0		FALSE	FALSE	FALSE	FALSE	TRUE	KO:K00940	pfam00334	NDK	2507406403 MettrDRAFT_0355 nucleoside diphosphate kinase [Methylosinus trichosporium OB3b : MettrDRAFT_Contig106]		1	0	1	0	0	0	0	0	0	0	0	0
2507408840	0	0	0	0		FALSE	FALSE	FALSE	FALSE	TRUE	KO:K01738	pfam00291	PALP	2507408840 MettrDRAFT_2792 cysteine synthase A [Methylosinus trichosporium OB3b : MettrDRAFT_Contig106]		1	1	0	1	0	0	0	0	0	0	0	0
2507407212	0	0	0	0		FALSE	FALSE	FALSE	FALSE	TRUE	KO:K03798	pfam06480	FtsH_ext	2507407212 MettrDRAFT_1164 cell division protease FtsH [Methylosinus trichosporium OB3b : MettrDRAFT_Contig106]		0	0	0	0	0	0	0	0	0	0	1	0
2507406475	0	0	0	0		FALSE	FALSE	FALSE	FALSE	TRUE	not found	pfam00415	RCC1	2507406475 MettrDRAFT_0427 Alpha-tubulin suppressor [Methylosinus trichosporium OB3b : MettrDRAFT_Contig106]		0	0	0	0	0	0	0	0	0	0	0	0
2507410166	0	0	0	0		FALSE	FALSE	FALSE	FALSE	TRUE	KO:K00648	pfam08545	ACP_syn_III	2507410166 MettrDRAFT_4118 3-oxoacyl-[acyl-carrier-protein] synthase-3 [Methylosinus trichosporium OB3b : MettrDRAFT_Contig106]		0	0	0	0	0	0	0	0	0	0	0	0
2507409991	0	0	0	0		FALSE	FALSE	FALSE	FALSE	TRUE	KO:K03111	pfam00436	SSB	2507409991 MettrDRAFT_3943 single-strand DNA-binding protein [Methylosinus trichosporium OB3b : MettrDRAFT_Contig106]		0	0	0	0	0	0	0	0	0	0	0	0
2507407625	0	0	0	0		FALSE	FALSE	FALSE	FALSE	TRUE	KO:K01883	pfam01406	tRNA-synt_1e	2507407625 MettrDRAFT_1577 cysteinyl-tRNA synthetase [Methylosinus trichosporium OB3b : MettrDRAFT_Contig106]		0	0	0	0	0	0	0	0	0	0	0	0
2507406436	0	0	0	0		FALSE	FALSE	FALSE	FALSE	TRUE	KO:K03651	pfam00149	Metallophos	2507406436 MettrDRAFT_0388 3,5-cyclic AMP phosphodiesterase CpdA [Methylosinus trichosporium OB3b : MettrDRAFT_Contig106]		0	0	0	0	0	0	0	0	0	0	0	0
2507407327	0	0	0	0		FALSE	FALSE	FALSE	FALSE	TRUE	KO:K03839	pfam00258	Flavodoxin_1	2507407327 MettrDRAFT_1279 flavodoxin I [Methylosinus trichosporium OB3b : MettrDRAFT_Contig106]		0	0	0	0	0	0	0	0	0	0	0	0
2507406778	0	0	0	0		FALSE	FALSE	FALSE	FALSE	TRUE	not found	pfam00881	Nitroreductase	2507406778 MettrDRAFT_0730 Nitroreductase [Methylosinus trichosporium OB3b : MettrDRAFT_Contig106]		0	0	0	0	0	0	0	0	0	0	0	0
2507406463	0	0	0	0		FALSE	FALSE	FALSE	FALSE	TRUE	KO:K01972	pfam01653	DNA_ligase_aden	2507406463 MettrDRAFT_0415 DNA ligase (NAD+) [Methylosinus trichosporium OB3b : MettrDRAFT_Contig106]		0	0	0	0	0	0	0	0	0	0	0	0
2507406216	0	0	0	0		FALSE	FALSE	FALSE	FALSE	TRUE	KO:K03168	pfam01751	Toprim	2507406216 MettrDRAFT_0168 DNA topoisomerase-1 [Methylosinus trichosporium OB3b : MettrDRAFT_Contig106]		0	0	0	0	0	0	0	0	0	0	0	0
2507409049	0	0	0	0		FALSE	FALSE	FALSE	FALSE	TRUE	not found	pfam05990	DUF900	2507409049 MettrDRAFT_3001 Esterase/lipase superfamily enzyme [Methylosinus trichosporium OB3b : MettrDRAFT_Contig106]		0	0	0	0	0	0	0	0	0	0	0	0
2507408812	0	0	0	0		FALSE	FALSE	FALSE	FALSE	TRUE	KO:K02892	pfam00276	Ribosomal_L23	2507408812 MettrDRAFT_2764 large subunit ribosomal protein L23 [Methylosinus trichosporium OB3b : MettrDRAFT_Contig106]		0	0	0	0	0	0	0	0	0	0	0	0
2507409522	0	0	0	0		FALSE	FALSE	FALSE	FALSE	TRUE	KO:K00566	pfam03054	tRNA_Me_trans	2507409522 MettrDRAFT_3474 tRNA-specific 2-thiouridylase [Methylosinus trichosporium OB3b : MettrDRAFT_Contig106]		0	0	0	0	0	0	0	0	0	0	0	0
2507406086	0	0	0	0		FALSE	FALSE	FALSE	FALSE	TRUE	not found	pfam03929	PepSY_TM	2507406086 MettrDRAFT_0038 Uncharacterized iron-regulated membrane protein [Methylosinus trichosporium OB3b : MettrDRAFT_Contig106]		0	0	0	0	0	0	0	0	0	0	0	0
2507407627	0	0	0	0		FALSE	FALSE	FALSE	FALSE	TRUE	not found	pfam13365	Trypsin_2	2507407627 MettrDRAFT_1579 Do/DeqQ family serine protease [Methylosinus trichosporium OB3b : MettrDRAFT_Contig106]		0	0	0	0	0	0	0	0	0	0	0	0
2507408791	0	0	0	0		FALSE	FALSE	FALSE	FALSE	TRUE	KO:K01955	pfam02786	CPSase_L_D2	2507408791 MettrDRAFT_2743 carbamoyl-phosphate synthase large subunit [Methylosinus trichosporium OB3b : MettrDRAFT_Contig106]		1	0	1	0	0	0	0	0	0	0	0	0
2507407134	0	0	0	0		FALSE	FALSE	FALSE	FALSE	TRUE	KO:K01937	pfam06418	CTP_synth_N	2507407134 MettrDRAFT_1086 pyrG CTP synthase [Methylosinus trichosporium OB3b : MettrDRAFT_Contig106]		0	0	1	0	0	0	0	0	0	0	0	0
2507409503	0	0	0	0		FALSE	FALSE	FALSE	FALSE	TRUE	not found	pfam15892	BNR_4	2507409503 MettrDRAFT_3455 BNR repeat-containing family member [Methylosinus trichosporium OB3b : MettrDRAFT_Contig106]		0	0	0	0	0	0	0	0	0	0	0	0
2507407023	0	0	0	0		FALSE	FALSE	FALSE	FALSE	TRUE	KO:K15987	pfam03030	H_PPase	2507407023 MettrDRAFT_0975 K(+)-stimulated pyrophosphate-energized sodium pump [Methylosinus trichosporium OB3b : MettrDRAFT_Contig106]		0	0	0	0	0	0	0	0	0	1	0	0
2507407120	0	0	0	0		FALSE	FALSE	FALSE	FALSE	TRUE	KO:K02014	pfam07715	Plug	2507407120 MettrDRAFT_1072 iron complex outermembrane recepter protein [Methylosinus trichosporium OB3b : MettrDRAFT_Contig106]		0	0	0	0	0	0	0	0	0	1	0	0
2507407057	0	0	0	0		FALSE	FALSE	FALSE	FALSE	TRUE	not found	not found	not found	2507407057 MettrDRAFT_1009 hypothetical protein [Methylosinus trichosporium OB3b : MettrDRAFT_Contig106]		0	0	0	0	0	0	0	0	0	0	0	0
2507407779	0	0	0	0		FALSE	FALSE	FALSE	FALSE	TRUE	KO:K02967	pfam00318	Ribosomal_S2	2507407779 MettrDRAFT_1731 small subunit ribosomal protein S2 [Methylosinus trichosporium OB3b : MettrDRAFT_Contig106]		0	0	0	0	0	0	0	0	0	0	0	0
2507407675	0	0	0	0		FALSE	FALSE	FALSE	FALSE	TRUE	not found	pfam13795	HupE_UreJ_2	2507407675 MettrDRAFT_1627 Hydrogenase/urease accessory protein [Methylosinus trichosporium OB3b : MettrDRAFT_Contig106]		0	0	0	0	0	0	0	0	0	0	0	0
2507407114	0	0	0	0		FALSE	FALSE	FALSE	FALSE	TRUE	not found	not found	not found	2507407114 MettrDRAFT_1066 hypothetical protein [Methylosinus trichosporium OB3b : MettrDRAFT_Contig106]		0	0	0	0	0	0	0	0	0	0	0	0
2507409786	0	0	0	0		FALSE	FALSE	FALSE	FALSE	TRUE	not found	pfam01494	FAD_binding_3	2507409786 MettrDRAFT_3738 2-polyprenyl-6-methoxyphenol hydroxylase [Methylosinus trichosporium OB3b : MettrDRAFT_Contig106]		0	0	0	0	0	0	0	0	0	0	0	0
2507406610	0	0	0	0		FALSE	FALSE	FALSE	FALSE	TRUE	not found	not found	not found	2507406610 MettrDRAFT_0562 hypothetical protein [Methylosinus trichosporium OB3b : MettrDRAFT_Contig106]		0	0	0	0	0	0	0	0	0	0	0	0
2507409179	0	0	0	0		FALSE	FALSE	FALSE	FALSE	TRUE	KO:K00930	pfam00696	AA_kinase	2507409179 MettrDRAFT_3131 N-acetylglutamate kinase [Methylosinus trichosporium OB3b : MettrDRAFT_Contig106]		1	0	0	0	0	0	0	0	0	0	0	0
2507406964	0	0	0	0		FALSE	FALSE	FALSE	FALSE	TRUE	not found	pfam07883	Cupin_2	2507406964 MettrDRAFT_0916 Mannose-6-phosphate isomerase, cupin superfamily [Methylosinus trichosporium OB3b : MettrDRAFT_Contig106]		0	0	0	0	0	0	0	0	0	0	0	0
2507408590	0	0	0	0		FALSE	FALSE	FALSE	FALSE	TRUE	KO:K25706	pfam00814	TsaD	2507408590 MettrDRAFT_2542 N6-L-threonylcarbamoyladenine synthase [Methylosinus trichosporium OB3b : MettrDRAFT_Contig106]		0	0	0	0	0	0	0	0	0	0	0	0
2507406225	0	0	0	0		FALSE	FALSE	FALSE	FALSE	TRUE	not found	not found	not found	2507406225 MettrDRAFT_0177 Protein of unknown function VcgC/VcgE (DUF2780) [Methylosinus trichosporium OB3b : MettrDRAFT_Contig106]		0	0	0	0	0	0	0	0	0	0	0	0
2507406565	0	0	0	0		FALSE	FALSE	FALSE	FALSE	TRUE	KO:K02111	pfam02874	ATP-synt_ab_N	2507406565 MettrDRAFT_0517 F-type H+-transporting ATPase subunit alpha [Methylosinus trichosporium OB3b : MettrDRAFT_Contig106]		0	0	0	0	0	0	0	0	0	0	0	0
2507407759	0	0	0	0		FALSE	FALSE	FALSE	FALSE	TRUE	KO:K01889	pfam02912	Phe_tRNA-synt_N	2507407759 MettrDRAFT_1711 phenylalanyl-tRNA synthetase, alpha subunit [Methylosinus trichosporium OB3b : MettrDRAFT_Contig106]		0	0	0	0	0	0	0	0	0	0	0	0
2507408410	0	0	0	0		FALSE	FALSE	FALSE	FALSE	TRUE	KO:K16157	pfam02332	Phenol_Hydrox	2507408410 MettrDRAFT_2362 soluble methane monooxygenase hydroxylase component alpha subunit apoprotein [Methylosinus trichosporium OB3b : MettrDRAFT_Contig106]		0	1	0	1	0	1	0	0	0	0	0	0
2507408782	0	0	0	0		FALSE	FALSE	FALSE	FALSE	TRUE	KO:K02884	pfam01245	Ribosomal_L19	2507408782 MettrDRAFT_2734 large subunit ribosomal protein L19 [Methylosinus trichosporium OB3b : MettrDRAFT_Contig106]		0	0	0	0	0	0	0	0	0	0	0	0
2507407131	0	0	0	0		FALSE	FALSE	FALSE	FALSE	TRUE	KO:K00024	pfam00056	Ldh_1_N	2507407131 MettrDRAFT_1083 malate dehydrogenase (NAD) [Methylosinus trichosporium OB3b : MettrDRAFT_Contig106]		1	1	0	1	0	1	0	0	0	0	0	0
2507408220	0	0	0	0		FALSE	FALSE	FALSE	FALSE	TRUE	not found	pfam01936	NYN	2507408220 MettrDRAFT_2172 Uncharacterized conserved protein, LabA/DUF88 family [Methylosinus trichosporium OB3b : MettrDRAFT_Contig106]		0	0	0	0	0	0	0	0	0	0	0	0
2507406806	0	0	0	0		FALSE	FALSE	FALSE	FALSE	TRUE	not found	pfam00270	DEAD	2507406806 MettrDRAFT_0758 Superfamily II DNA and RNA helicase [Methylosinus trichosporium OB3b : MettrDRAFT_Contig106]		0	0	0	0	0	0	0	0	0	0	0	0
2507408689	0	0	0	0		FALSE	FALSE	FALSE	FALSE	TRUE	KO:K01872	pfam01411	tRNA-synt_2c	2507408689 MettrDRAFT_2641 alanyl-tRNA synthetase [Methylosinus trichosporium OB3b : MettrDRAFT_Contig106]		0	0	0	0	0	0	0	0	0	0	0	0
2507409760	0	0	0	0		FALSE	FALSE	FALSE	FALSE	TRUE	not found	pfam00672	HAMP	2507409760 MettrDRAFT_3712 Signal transduction histidine kinase [Methylosinus trichosporium OB3b : MettrDRAFT_Contig106]		0	0	0	0	0	0	0	0	0	0	0	0
2507406453	0	0	0	0		FALSE	FALSE	FALSE	FALSE	TRUE	KO:K02433	pfam01425	Amidase	2507406453 MettrDRAFT_0405 aspartyl/glutamyl-tRNA(Asn/Gln) amidotransferase subunit A [Methylosinus trichosporium OB3b : MettrDRAFT_Contig106]		0	0	0	0	0	0	0	0	0	0	0	0
2507410142	0	0	0	0		FALSE	FALSE	FALSE	FALSE	TRUE	not found	pfam03929	PepSY_TM	2507410142 MettrDRAFT_4094 Uncharacterized iron-regulated membrane protein [Methylosinus trichosporium OB3b : MettrDRAFT_Contig106]		0	0	0	0	0	0	0	0	0	0	0	0
2507409662	0	0	0	0		FALSE	FALSE	FALSE	FALSE	TRUE	KO:K00973	pfam00483	NTP_transferase	2507409662 MettrDRAFT_3614 glucose-1-phosphate thymidylyltransferase [Methylosinus trichosporium OB3b : MettrDRAFT_Contig106]		1	0	0	0	0	0	0	0	0	0	0	0
2507406468	0	0	0	0		FALSE	FALSE	FALSE	FALSE	TRUE	not found	pfam00415	RCC1	2507406468 MettrDRAFT_0420 Alpha-tubulin suppressor [Methylosinus trichosporium OB3b : MettrDRAFT_Contig106]		0	0	0	0	0	0	0	0	0	0	0	0
2507408335	0	0	0	0		FALSE	FALSE	FALSE	FALSE	TRUE	KO:K17865	pfam01575	MaoC_dehydratas	2507408335 MettrDRAFT_2287 3-hydroxybutyryl-CoA dehydratase [Methylosinus trichosporium OB3b : MettrDRAFT_Contig106]		0	1	0	1	0	0	0	0	0	0	0	0
2507408369	0	0	0	0		FALSE	FALSE	FALSE	FALSE	TRUE	KO:K10834	pfam00005	ABC_tran	2507408369 MettrDRAFT_2321 iron complex transport system ATP-binding protein [Methylosinus trichosporium OB3b : MettrDRAFT_Contig106]		0	0	0	0	0	0	0	0	0	1	0	0
2507407633	0	0	0	0		FALSE	FALSE	FALSE	FALSE	TRUE	not found	pfam00561	Abhydrolase_1	2507407633 MettrDRAFT_1585 Pimeloyl-ACP methyl ester carboxylesterase [Methylosinus trichosporium OB3b : MettrDRAFT_Contig106]		0	0	0	0	0	0	0	0	0	0	0	0
2507406442	0	0	0	0		FALSE	FALSE	FALSE	FALSE	TRUE	KO:K00088	pfam00478	IMPDH	2507406442 MettrDRAFT_0394 IMP dehydrogenase [Methylosinus trichosporium OB3b : MettrDRAFT_Contig106]		1	0	0	0	0	0	0	0	0	0	0	0
2507406956	0	0	0	0		FALSE	FALSE	FALSE	FALSE	TRUE	KO:K03387	pfam13192	Thioredoxin_3	2507406956 MettrDRAFT_0908 alkyl hydroperoxide reductase subunit F [Methylosinus trichosporium OB3b : MettrDRAFT_Contig106]		0	0	0	0	0	0	0	0	0	0	0	0
2507406191	0	0	0	0		FALSE	FALSE	FALSE	FALSE	TRUE	KO:K01007	pfam01326	PPDK_N	2507406191 MettrDRAFT_0143 phosphoenolpyruvate synthase [Methylosinus trichosporium OB3b : MettrDRAFT_Contig106]		1	1	0	1	0	1	0	0	0	0	0	0
2507406791	0	0	0	0		FALSE	FALSE	FALSE	FALSE	TRUE	KO:K01915	pfam03951	Gln-synt_N	2507406791 MettrDRAFT_0743 glutamine synthetase [Methylosinus trichosporium OB3b : MettrDRAFT_Contig106]		1	1	0	0	1	0	0	0	0	0	0	0
2507408456	0	0	0	0		FALSE	FALSE	FALSE	FALSE	TRUE	KO:K11529	pfam13660	DUF4147	2507408456 MettrDRAFT_2408 hydroxypyruvate reductase [Methylosinus trichosporium OB3b : MettrDRAFT_Contig106]		1	1	0	1	0	1	0	0	0	0	0	0
2507408809	0	0	0	0		FALSE	FALSE	FALSE	FALSE	TRUE	KO:K02946	pfam00338	Ribosomal_S10	2507408809 MettrDRAFT_2761 rpsJ SSU ribosomal protein S10P [Methylosinus trichosporium OB3b : MettrDRAFT_Contig106]		0	0	0	0	0	0	0	0	0	0	0	0
2507408870	0	0	0	0		FALSE	FALSE	FALSE	FALSE	TRUE	not found	pfam03797	Autotransporter	2507408870 MettrDRAFT_2822 hypothetical protein [Methylosinus trichosporium OB3b : MettrDRAFT_Contig106]		0	0	0	0	0	0	0	0	0	0	0	0
2507408465	0	0	0	0		FALSE	FALSE	FALSE	FALSE	TRUE	KO:K00830	pfam00266	Aminotran_5	2507408465 MettrDRAFT_2417 serine-glyoxylate aminotransferase apoenzyme [Methylosinus trichosporium OB3b : MettrDRAFT_Contig106]		1	1	0	1	0	1	0	0	0	0	0	0
2507408421	0	0	0	0		FALSE	FALSE	FALSE	FALSE	TRUE	not found	pfam04185	Phosphoesterase	2507408421 MettrDRAFT_2373 phospholipase C [Methylosinus trichosporium OB3b : MettrDRAFT_Contig106]		0	0	0	0	0	0	0	0	0	0	0	0
2507407523	0	0	0	0		FALSE	FALSE	FALSE	FALSE	TRUE	KO:K02986	pfam00163	Ribosomal_S4	2507407523 MettrDRAFT_1475 small subunit ribosomal protein S4 [Methylosinus trichosporium OB3b : MettrDRAFT_Contig106]		0	0	0	0	0	0	0	0	0	0	0	0
2507408439	0	0	0	0		FALSE	FALSE	FALSE	FALSE	TRUE	KO:K14981	pfam00072	Response_reg	2507408439 MettrDRAFT_2391 two-component system, OmpR family, response regulator ChvI [Methylosinus trichosporium OB3b : MettrDRAFT_Contig106]		0	0	0	0	1	0	0	0	0	0	0	0
2507406765	0	0	0	0		FALSE	FALSE	FALSE	FALSE	TRUE	KO:K01358	pfam00574	CLP_protease	2507406765 MettrDRAFT_0717 ATP-dependent Clp protease, protease subunit [Methylosinus trichosporium OB3b : MettrDRAFT_Contig106]		0	0	0	0	0	0	0	0	0	0	0	0
2507408397	0	0	0	0		FALSE	FALSE	FALSE	FALSE	TRUE	KO:K02952	pfam00416	Ribosomal_S13	2507408397 MettrDRAFT_2349 rpsM small subunit ribosomal protein S13 [Methylosinus trichosporium OB3b : MettrDRAFT_Contig106]		0	0	0	0	0	0	0	0	0	0	0	0
2507409934	0	0	0	0		FALSE	FALSE	FALSE	FALSE	TRUE	KO:K03320	pfam00909	Ammonium_transp	2507409934 MettrDRAFT_3886 ammonium transporter, Amt family [Methylosinus trichosporium OB3b : MettrDRAFT_Contig106]		0	0	0	0	0	0	0	0	0	1	0	0
2507409845	0	0	0	0		FALSE	FALSE	FALSE	FALSE	TRUE	KO:K00338	pfam12838	Fer4_7	2507409845 MettrDRAFT_3797 nuoI NADH-quinone oxidoreductase subunit I [Methylosinus trichosporium OB3b : MettrDRAFT_Contig106]		0	0	0	0	0	0	0	0	0	0	0	0
2507407419	0	0	0	0		FALSE	FALSE	FALSE	FALSE	TRUE	KO:K01847	pfam01642	MM_CoA_mutase	2507407419 MettrDRAFT_1371 methylmalonyl-CoA mutase [Methylosinus trichosporium OB3b : MettrDRAFT_Contig106]		0	1	0	1	0	0	0	0	0	0	0	0
2507406127	0	0	0	0		FALSE	FALSE	FALSE	FALSE	TRUE	KO:K01166	pfam00445	Ribonuclease_T2	2507406127 MettrDRAFT_0079 ribonuclease T2 [Methylosinus trichosporium OB3b : MettrDRAFT_Contig106]		0	0	0	0	0	0	0	0	0	0	0	0
2507406082	0	0	0	0		FALSE	FALSE	FALSE	FALSE	TRUE	KO:K10764	pfam01053	Cys_Met_Meta_PP	2507406082 MettrDRAFT_0034 O-succinylhomoserine sulfhydrylase [Methylosinus trichosporium OB3b : MettrDRAFT_Contig106]		0	0	0	0	0	0	0	0	0	0	0	0
2507406877	0	0	0	0		FALSE	FALSE	FALSE	FALSE	TRUE	KO:K00074	pfam02737	3HCDH_N	2507406877 MettrDRAFT_0829 3-hydroxybutyryl-CoA dehydrogenase [Methylosinus trichosporium OB3b : MettrDRAFT_Contig106]		0	1	0	1	0	0	0	0	0	0	0	0
2507410161	0	0	0	0		FALSE	FALSE	FALSE	FALSE	TRUE	KO:K03558	pfam02674	Colicin_V	2507410161 MettrDRAFT_4113 membrane protein required for colicin V production [Methylosinus trichosporium OB3b : MettrDRAFT_Contig106]		0	0	0	0	0	0	0	0	0	0	0	0
2507407339	0	0	0	0		FALSE	FALSE	FALSE	FALSE	TRUE	KO:K19221	pfam02572	CobA_CobO_BtuR	2507407339 MettrDRAFT_1291 cob(I)alamin adenosyltransferase [Methylosinus trichosporium OB3b : MettrDRAFT_Contig106]		0	0	1	0	0	0	0	0	0	0	0	0
2507410228	0	0	0	0		FALSE	FALSE	FALSE	FALSE	TRUE	KO:K07336	pfam13640	2OG-FeII_Oxy_3	2507410228 MettrDRAFT_4180 PKHD-type hydroxylase [Methylosinus trichosporium OB3b : MettrDRAFT_Contig106]		0	0	0	0	0	0	0	0	0	0	0	0
2507407012	0	0	0	0		FALSE	FALSE	FALSE	FALSE	TRUE	not found	not found	not found	2507407012 MettrDRAFT_0964 hypothetical protein [Methylosinus trichosporium OB3b : MettrDRAFT_Contig106]		0	0	0	0	0	0	0	0	0	0	0	0
2507409381	0	0	0	0		FALSE	FALSE	FALSE	FALSE	TRUE	KO:K02501	pfam00117	GATase	2507409381 MettrDRAFT_3333 glutamine amidotransferase [Methylosinus trichosporium OB3b : MettrDRAFT_Contig106]		1	0	0	0	0	0	0	0	0	0	0	0
2507408367	0	0	0	0		FALSE	FALSE	FALSE	FALSE	TRUE	KO:K02888	pfam00829	Ribosomal_L21p	2507408367 MettrDRAFT_2319 large subunit ribosomal protein L21 [Methylosinus trichosporium OB3b : MettrDRAFT_Contig106]		0	0	0	0	0	0	0	0	0	0	0	0
2507406739	0	0	0	0		FALSE	FALSE	FALSE	FALSE	TRUE	KO:K09800	pfam04357	TamB	2507406739 MettrDRAFT_0691 autotransporter secretion inner membrane protein TamB [Methylosinus trichosporium OB3b : MettrDRAFT_Contig106]		0	0	0	0	0	0	0	0	0	1	0	0
2507409540	0	0	0	0		FALSE	FALSE	FALSE	FALSE	TRUE	KO:K01652	pfam02776	TPP_enzyme_N	2507409540 MettrDRAFT_3492 acetolactate synthase, large subunit [Methylosinus trichosporium OB3b : MettrDRAFT_Contig106]		1	0	0	0	0	0	0	0	0	0	0	0
2507406879	0	0	0	0		FALSE	FALSE	FALSE	FALSE	TRUE	KO:K03521	pfam01012	ETF	2507406879 MettrDRAFT_0831 electron transfer flavoprotein beta subunit [Methylosinus trichosporium OB3b : MettrDRAFT_Contig106]		0	0	0	0	0	0	0	0	0	0	0	0
2507408866	0	0	0	0		FALSE	FALSE	FALSE	FALSE	TRUE	KO:K09883	pfam06213	CobT	2507408866 MettrDRAFT_2818 cobaltochelatase CobT subunit [Methylosinus trichosporium OB3b : MettrDRAFT_Contig106]		0	0	1	0	0	0	0	0	0	0	0	0
2507408208	0	0	0	0		FALSE	FALSE	FALSE	FALSE	TRUE	KO:K10713	pfam08714	Fae	2507408208 MettrDRAFT_2160 formaldehyde activating enzyme [Methylosinus trichosporium OB3b : MettrDRAFT_Contig106]		0	1	0	1	0	1	0	0	0	0	0	0
2507408412	0	0	0	0		FALSE	FALSE	FALSE	FALSE	TRUE	KO:K16160	pfam02406	MmoB_DmpM	2507408412 MettrDRAFT_2364 methane monooxygenase regulatory protein B [Methylosinus trichosporium OB3b : MettrDRAFT_Contig106]		0	1	0	1	0	1	0	0	0	0	0	0
2507410160	0	0	0	0		FALSE	FALSE	FALSE	FALSE	TRUE	KO:K00764	pfam13537	GATase_7	2507410160 MettrDRAFT_4112 amidophosphoribosyltransferase [Methylosinus trichosporium OB3b : MettrDRAFT_Contig106]		1	0	0	0	0	0	0	0	0	0	0	0
2507406792	0	0	0	0		FALSE	FALSE	FALSE	FALSE	TRUE	KO:K04751	pfam00543	P-II	2507406792 MettrDRAFT_0744 nitrogen regulatory protein P-II family [Methylosinus trichosporium OB3b : MettrDRAFT_Contig106]		0	0	0	0	1	0	0	0	0	0	0	0
2507406428	0	0	0	0		FALSE	FALSE	FALSE	FALSE	TRUE	KO:K07156	pfam04234	CopC	2507406428 MettrDRAFT_0380 hypothetical protein [Methylosinus trichosporium OB3b : MettrDRAFT_Contig106]		0	0	0	0	0	0	0	0	0	1	0	0
2507406614	0	0	0	0		FALSE	FALSE	FALSE	FALSE	TRUE	KO:K02115	pfam00231	ATP-synt	2507406614 MettrDRAFT_0566 F-type H+-transporting ATPase subunit gamma [Methylosinus trichosporium OB3b : MettrDRAFT_Contig106]		0	0	0	0	0	0	0	0	0	0	0	0
2507408632	0	0	0	0		FALSE	FALSE	FALSE	FALSE	TRUE	not found	not found	not found	2507408632 MettrDRAFT_2584 hypothetical protein [Methylosinus trichosporium OB3b : MettrDRAFT_Contig106]		0	0	0	0	0	0	0	0	0	0	0	0
2507406596	0	0	0	0		FALSE	FALSE	FALSE	FALSE	TRUE	KO:K02454	pfam05157	MshEN	2507406596 MettrDRAFT_0548 general secretion pathway protein E [Methylosinus trichosporium OB3b : MettrDRAFT_Contig106]		0	0	0	0	0	0	0	0	0	0	0	0
2507409791	0	0	0	0		FALSE	FALSE	FALSE	FALSE	TRUE	KO:K05973	pfam06850	PHB_depo_C	2507409791 MettrDRAFT_3743 polyhydroxyalkanoate depolymerase, intracellular [Methylosinus trichosporium OB3b : MettrDRAFT_Contig106]		0	0	0	0	0	0	0	0	0	0	0	0
2507408624	0	0	0	0		FALSE	FALSE	FALSE	FALSE	TRUE	KO:K00138	pfam00171	Aldedh	2507408624 MettrDRAFT_2576 aldehyde dehydrogenase [Methylosinus trichosporium OB3b : MettrDRAFT_Contig106]		1	1	0	0	0	0	0	0	0	0	0	0
2507408659	0	0	0	0		FALSE	FALSE	FALSE	FALSE	TRUE	KO:K01921	pfam01820	Dala_Dala_lig_N	2507408659 MettrDRAFT_2611 D-alanine-D-alanine ligase [Methylosinus trichosporium OB3b : MettrDRAFT_Contig106]		0	0	0	0	0	0	0	0	0	0	0	0
2507407995	0	0	0	0		FALSE	FALSE	FALSE	FALSE	TRUE	not found	pfam00004	AAA	2507407995 MettrDRAFT_1947 ATPases of the AAA+ class [Methylosinus trichosporium OB3b : MettrDRAFT_Contig106]		0	0	0	0	0	0	0	0	0	0	0	0
2507408912	0	0	0	0		FALSE	FALSE	FALSE	FALSE	TRUE	KO:K16092	pfam07715	Plug	2507408912 MettrDRAFT_2864 vitamin B12 transporter [Methylosinus trichosporium OB3b : MettrDRAFT_Contig106]		0	0	0	0	0	0	0	0	0	1	0	0
2507406562	0	0	0	0		FALSE	FALSE	FALSE	FALSE	TRUE	not found	pfam04199	Cyclase	2507406562 MettrDRAFT_0514 Kynurenine formamidase [Methylosinus trichosporium OB3b : MettrDRAFT_Contig106]		0	0	0	0	0	0	0	0	0	0	0	0
2507408821	0	0	0	0		FALSE	FALSE	FALSE	FALSE	TRUE	KO:K02895	pfam00467	KOW	2507408821 MettrDRAFT_2773 LSU ribosomal protein L24P [Methylosinus trichosporium OB3b : MettrDRAFT_Contig106]		0	0	0	0	0	0	0	0	0	0	0	0
2507407407	0	0	0	0		FALSE	FALSE	FALSE	FALSE	TRUE	not found	pfam11412	DsbD_N	2507407407 MettrDRAFT_1359 Disulphide bond corrector protein DsbC [Methylosinus trichosporium OB3b : MettrDRAFT_Contig106]		0	0	0	0	0	0	0	0	0	0	0	0
2507408817	0	0	0	0		FALSE	FALSE	FALSE	FALSE	TRUE	KO:K02878	pfam00252	Ribosomal_L16	2507408817 MettrDRAFT_2769 rplP large subunit ribosomal protein L16 [Methylosinus trichosporium OB3b : MettrDRAFT_Contig106]		0	0	0	0	0	0	0	0	0	0	0	0
2507407116	0	0	0	0		FALSE	FALSE	FALSE	FALSE	TRUE	KO:K03560	pfam02472	ExbD	2507407116 MettrDRAFT_1068 biopolymer transport protein TolR [Methylosinus trichosporium OB3b : MettrDRAFT_Contig106]		0	0	0	0	0	0	0	0	0	1	0	0
2507409544	0	0	0	0		FALSE	FALSE	FALSE	FALSE	TRUE	KO:K00053	pfam07991	IlvN	2507409544 MettrDRAFT_3496 ilvC ketol-acid reductoisomerase [Methylosinus trichosporium OB3b : MettrDRAFT_Contig106]		1	0	0	0	0	0	0	0	0	0	0	0
2507407784	0	0	0	0		FALSE	FALSE	FALSE	FALSE	TRUE	KO:K03783	pfam01048	PNP_UDP_1	2507407784 MettrDRAFT_1736 purine-nucleoside phosphorylase [Methylosinus trichosporium OB3b : MettrDRAFT_Contig106]		1	0	0	0	0	0	0	0	0	0	0	0
2507407341	0	0	0	0		FALSE	FALSE	FALSE	FALSE	TRUE	KO:K02234	pfam02492	cobW	2507407341 MettrDRAFT_1293 cobalamin biosynthesis protein CobW [Methylosinus trichosporium OB3b : MettrDRAFT_Contig106]		0	0	0	0	0	0	0	0	0	0	0	0
2507407405	0	0	0	0		FALSE	FALSE	FALSE	FALSE	TRUE	KO:K02204	pfam01636	APH	2507407405 MettrDRAFT_1357 homoserine kinase [Methylosinus trichosporium OB3b : MettrDRAFT_Contig106]		1	1	0	0	0	0	0	0	0	0	0	0
2507408721	0	0	0	0		FALSE	FALSE	FALSE	FALSE	TRUE	KO:K03643	pfam04390	LptE	2507408721 MettrDRAFT_2673 LPS-assembly lipoprotein [Methylosinus trichosporium OB3b : MettrDRAFT_Contig106]		0	0	0	0	0	0	0	0	0	1	0	0
2507409917	0	0	0	0		FALSE	FALSE	FALSE	FALSE	TRUE	not found	pfam04191	PEMT	2507409917 MettrDRAFT_3869 Protein-S-isoprenylcysteine O-methyltransferase Ste14 [Methylosinus trichosporium OB3b : MettrDRAFT_Contig106]		0	0	0	0	0	0	0	0	0	0	0	0
2507407228	0	0	0	0		FALSE	FALSE	FALSE	FALSE	TRUE	KO:K03183	pfam01209	Ubie_methyltran	2507407228 MettrDRAFT_1180 demethylmenaquinone methyltransferase / 2-methoxy-6-polyprenyl-1,4-benzoquinol methylase [Methylosinus trichosporium OB3b : MettrDRAFT_Contig106]		1	0	1	0	0	0	0	0	0	0	0	0
2507408587	0	0	0	0		FALSE	FALSE	FALSE	FALSE	TRUE	not found	pfam11064	DUF2865	2507408587 MettrDRAFT_2539 Protein of unknown function (DUF2865) [Methylosinus trichosporium OB3b : MettrDRAFT_Contig106]		0	0	0	0	0	0	0	0	0	0	0	0
2507406674	0	0	0	0		FALSE	FALSE	FALSE	FALSE	TRUE	KO:K01692	pfam00378	ECH_1	2507406674 MettrDRAFT_0626 enoyl-CoA hydratase [Methylosinus trichosporium OB3b : MettrDRAFT_Contig106]		1	1	0	0	0	0	0	0	0	0	0	0
2507408827	0	0	0	0		FALSE	FALSE	FALSE	FALSE	TRUE	KO:K02988	pfam00333	Ribosomal_S5	2507408827 MettrDRAFT_2779 rpsE small subunit ribosomal protein S5 [Methylosinus trichosporium OB3b : MettrDRAFT_Contig106]		0	0	0	0	0	0	0	0	0	0	0	0
2507406604	0	0	0	0		FALSE	FALSE	FALSE	FALSE	TRUE	KO:K00957	pfam01507	PAPS_reduct	2507406604 MettrDRAFT_0556 sulfate adenylyltransferase subunit 2 [Methylosinus trichosporium OB3b : MettrDRAFT_Contig106]		1	1	0	0	0	0	0	0	0	0	0	0
2507408398	0	0	0	0		FALSE	FALSE	FALSE	FALSE	TRUE	KO:K02948	pfam00411	Ribosomal_S11	2507408398 MettrDRAFT_2350 rpsK small subunit ribosomal protein S11 [Methylosinus trichosporium OB3b : MettrDRAFT_Contig106]		0	0	0	0	0	0	0	0	0	0	0	0
2507410226	0	0	0	0		FALSE	FALSE	FALSE	FALSE	TRUE	not found	pfam00450	Peptidase_S10	2507410226 MettrDRAFT_4178 Carboxypeptidase C (cathepsin A) [Methylosinus trichosporium OB3b : MettrDRAFT_Contig106]		0	0	0	0	0	0	0	0	0	0	0	0
2507409511	0	0	0	0		FALSE	FALSE	FALSE	FALSE	TRUE	KO:K01939	pfam00709	Adenylsucc_synt	2507409511 MettrDRAFT_3463 Adenylosuccinate synthetase [Methylosinus trichosporium OB3b : MettrDRAFT_Contig106]		0	0	1	0	0	0	0	0	0	0	0	0
2507406751	0	0	0	0		FALSE	FALSE	FALSE	FALSE	TRUE	KO:K03924	pfam07726	AAA_3	2507406751 MettrDRAFT_0703 MoxR-like ATPase [Methylosinus trichosporium OB3b : MettrDRAFT_Contig106]		0	0	0	0	0	0	0	0	0	0	0	0
2507409516	0	0	0	0		FALSE	FALSE	FALSE	FALSE	TRUE	not found	pfam13458	Peripla_BP_6	2507409516 MettrDRAFT_3468 ABC-type branched-chain amino acid transport system, substrate-binding protein [Methylosinus trichosporium OB3b : MettrDRAFT_Contig106]		0	0	0	0	0	0	0	0	0	0	0	0
2507408787	0	0	0	0		FALSE	FALSE	FALSE	FALSE	TRUE	KO:K07028	pfam01636	APH	2507408787 MettrDRAFT_2739 hypothetical protein [Methylosinus trichosporium OB3b : MettrDRAFT_Contig106]		0	0	0	0	0	0	0	0	0	0	0	0
2507408815	0	0	0	0		FALSE	FALSE	FALSE	FALSE	TRUE	KO:K02890	pfam00237	Ribosomal_L22	2507408815 MettrDRAFT_2767 large subunit ribosomal protein L22 [Methylosinus trichosporium OB3b : MettrDRAFT_Contig106]		0	0	0	0	0	0	0	0	0	0	0	0
2507407667	0	0	0	0		FALSE	FALSE	FALSE	FALSE	TRUE	KO:K08691	pfam03328	HpcH_HpaI	2507407667 MettrDRAFT_1619 malyl-CoA/(S)-citramalyl-CoA lyase [Methylosinus trichosporium OB3b : MettrDRAFT_Contig106]		0	1	0	1	0	1	0	0	0	0	0	0
2507410022	0	0	0	0		FALSE	FALSE	FALSE	FALSE	TRUE	not found	pfam00691	OmpA	2507410022 MettrDRAFT_3974 Outer membrane protein OmpA [Methylosinus trichosporium OB3b : MettrDRAFT_Contig106]		0	0	0	0	0	0	0	0	0	0	0	0
2507406328	0	0	0	0		FALSE	FALSE	FALSE	FALSE	TRUE	not found	pfam00226	DnaJ	2507406328 MettrDRAFT_0280 DnaJ-class molecular chaperone with C-terminal Zn finger domain [Methylosinus trichosporium OB3b : MettrDRAFT_Contig106]		0	0	0	0	0	0	0	0	0	0	0	0
2507408868	0	0	0	0		FALSE	FALSE	FALSE	FALSE	TRUE	KO:K02902	pfam00830	Ribosomal_L28	2507408868 MettrDRAFT_2820 large subunit ribosomal protein L28 [Methylosinus trichosporium OB3b : MettrDRAFT_Contig106]		0	0	0	0	0	0	0	0	0	0	0	0
2507406050	0	0	0	0		FALSE	FALSE	FALSE	FALSE	TRUE	KO:K18480	pfam03886	ABC_trans_aux	2507406050 MettrDRAFT_0002 cholesterol transport system auxiliary component [Methylosinus trichosporium OB3b : MettrDRAFT_Contig106]		0	0	0	0	0	0	0	0	0	1	0	0
2507410009	0	0	0	0		FALSE	FALSE	FALSE	FALSE	TRUE	KO:K01006	pfam01326	PPDK_N	2507410009 MettrDRAFT_3961 pyruvate phosphate dikinase [Methylosinus trichosporium OB3b : MettrDRAFT_Contig106]		1	1	0	1	0	0	0	0	0	0	0	0
2507410062	0	0	0	0		FALSE	FALSE	FALSE	FALSE	TRUE	KO:K03704	pfam00313	CSD	2507410062 MettrDRAFT_4014 cold shock protein (beta-ribbon, CspA family) [Methylosinus trichosporium OB3b : MettrDRAFT_Contig106]		0	0	0	0	0	0	0	0	0	0	0	0
2507408525	0	0	0	0		FALSE	FALSE	FALSE	FALSE	TRUE	not found	not found	not found	2507408525 MettrDRAFT_2477 hypothetical protein [Methylosinus trichosporium OB3b : MettrDRAFT_Contig106]		0	0	0	0	0	0	0	0	0	0	0	0
2507409728	0	0	0	0		FALSE	FALSE	FALSE	FALSE	TRUE	KO:K14742	pfam00814	TsaD	2507409728 MettrDRAFT_3680 tRNA threonylcarbamoyl adenosine modification protein YeaZ [Methylosinus trichosporium OB3b : MettrDRAFT_Contig106]		0	0	0	0	0	0	0	0	0	0	0	0
2507408426	0	0	0	0		FALSE	FALSE	FALSE	FALSE	TRUE	KO:K00640	pfam06426	SATase_N	2507408426 MettrDRAFT_2378 serine O-acetyltransferase [Methylosinus trichosporium OB3b : MettrDRAFT_Contig106]		1	1	0	1	0	0	0	0	0	0	0	0
2507408251	0	0	0	0		FALSE	FALSE	FALSE	FALSE	TRUE	not found	pfam22029	PhyR_sigma2	2507408251 MettrDRAFT_2203 Response regulator containing CheY-like receiver, AAA-type ATPase, and DNA-binding domains [Methylosinus trichosporium OB3b : MettrDRAFT_Contig106]		0	0	0	0	0	0	0	0	0	0	0	0
2507407827	0	0	0	0		FALSE	FALSE	FALSE	FALSE	TRUE	KO:K01963	pfam01039	Carboxyl_trans	2507407827 MettrDRAFT_1779 acetyl-CoA carboxylase carboxyl transferase subunit beta [Methylosinus trichosporium OB3b : MettrDRAFT_Contig106]		1	1	0	1	0	0	0	0	0	0	0	0
2507408770	0	0	0	0		FALSE	FALSE	FALSE	FALSE	TRUE	KO:K02911	pfam01783	Ribosomal_L32p	2507408770 MettrDRAFT_2722 rpmF LSU ribosomal protein L32P [Methylosinus trichosporium OB3b : MettrDRAFT_Contig106]		0	0	0	0	0	0	0	0	0	0	0	0
2507406581	0	0	0	0		FALSE	FALSE	FALSE	FALSE	TRUE	KO:K02536	pfam04613	LpxD	2507406581 MettrDRAFT_0533 UDP-3-O-[3-hydroxymyristoyl] glucosamine N-acyltransferase [Methylosinus trichosporium OB3b : MettrDRAFT_Contig106]		0	0	0	0	0	0	0	0	0	0	0	0
2507408810	0	0	0	0		FALSE	FALSE	FALSE	FALSE	TRUE	KO:K02906	pfam00297	Ribosomal_L3	2507408810 MettrDRAFT_2762 large subunit ribosomal protein L3 [Methylosinus trichosporium OB3b : MettrDRAFT_Contig106]		0	0	0	0	0	0	0	0	0	0	0	0
2507407598	0	0	0	0		FALSE	FALSE	FALSE	FALSE	TRUE	not found	pfam00067	p450	2507407598 MettrDRAFT_1550 Cytochrome P450 [Methylosinus trichosporium OB3b : MettrDRAFT_Contig106]		0	0	0	0	0	0	0	0	0	0	0	0
2507408464	0	0	0	0		FALSE	FALSE	FALSE	FALSE	TRUE	KO:K00018	pfam02826	2-Hacid_dh_C	2507408464 MettrDRAFT_2416 hydroxypyruvate reductase [Methylosinus trichosporium OB3b : MettrDRAFT_Contig106]		1	1	0	1	0	1	0	0	0	0	0	0
2507408468	0	0	0	0		FALSE	FALSE	FALSE	FALSE	TRUE	KO:K03294	pfam13520	AA_permease_2	2507408468 MettrDRAFT_2420 basic amino acid/polyamine antiporter, APA family [Methylosinus trichosporium OB3b : MettrDRAFT_Contig106]		0	0	0	0	0	0	0	0	0	0	0	0
2507406790	0	0	0	0		FALSE	FALSE	FALSE	FALSE	TRUE	KO:K01011	pfam00581	Rhodanese	2507406790 MettrDRAFT_0742 thiosulfate/3-mercaptopyruvate sulfurtransferase [Methylosinus trichosporium OB3b : MettrDRAFT_Contig106]		0	1	0	0	0	0	0	0	0	0	0	0
2507407050	0	0	0	0		FALSE	FALSE	FALSE	FALSE	TRUE	not found	pfam01058	Oxidored_q6	2507407050 MettrDRAFT_1002 Ni,Fe-hydrogenase III small subunit [Methylosinus trichosporium OB3b : MettrDRAFT_Contig106]		0	0	0	0	0	0	0	0	0	0	0	0
2507409397	0	0	0	0		FALSE	FALSE	FALSE	FALSE	TRUE	not found	pfam19744	DUF6232	2507409397 MettrDRAFT_3349 hypothetical protein [Methylosinus trichosporium OB3b : MettrDRAFT_Contig106]		0	0	0	0	0	0	0	0	0	0	0	0
2507406819	0	0	0	0		FALSE	FALSE	FALSE	FALSE	TRUE	KO:K01142	pfam03372	Exo_endo_phos	2507406819 MettrDRAFT_0771 exodeoxyribonuclease-3 [Methylosinus trichosporium OB3b : MettrDRAFT_Contig106]		0	0	0	0	0	0	0	0	0	0	0	0
2507406831	0	0	0	0		FALSE	FALSE	FALSE	FALSE	TRUE	KO:K02356	pfam08207	EFP_N	2507406831 MettrDRAFT_0783 elongation factor P [Methylosinus trichosporium OB3b : MettrDRAFT_Contig106]		0	0	0	0	0	0	0	0	0	0	0	0
2507410264	0	0	0	0		FALSE	FALSE	FALSE	FALSE	TRUE	not found	not found	not found	2507410264 MettrDRAFT_4216 Protein of unknown function (DUF1640) [Methylosinus trichosporium OB3b : MettrDRAFT_Contig106]		0	0	0	0	0	0	0	0	0	0	0	0
2507406918	0	0	0	0		FALSE	FALSE	FALSE	FALSE	TRUE	KO:K02996	pfam00380	Ribosomal_S9	2507406918 MettrDRAFT_0870 small subunit ribosomal protein S9 [Methylosinus trichosporium OB3b : MettrDRAFT_Contig106]		0	0	0	0	0	0	0	0	0	0	0	0
2507408302	0	0	0	0		FALSE	FALSE	FALSE	FALSE	TRUE	KO:K06207	pfam00009	GTP_EFTU	2507408302 MettrDRAFT_2254 GTP-binding protein [Methylosinus trichosporium OB3b : MettrDRAFT_Contig106]		0	0	0	0	0	0	0	0	0	0	0	0
2507407456	0	0	0	0		FALSE	FALSE	FALSE	FALSE	TRUE	KO:K02935	pfam16320	Ribosomal_L12_N	2507407456 MettrDRAFT_1408 rplL large subunit ribosomal protein L7/L12 [Methylosinus trichosporium OB3b : MettrDRAFT_Contig106]		0	0	0	0	0	0	0	0	0	0	0	0
2507409594	0	0	0	0		FALSE	FALSE	FALSE	FALSE	TRUE	KO:K00798	pfam01923	Cob_adeno_trans	2507409594 MettrDRAFT_3546 cob(I)alamin adenosyltransferase [Methylosinus trichosporium OB3b : MettrDRAFT_Contig106]		0	0	1	0	0	0	0	0	0	0	0	0
2507406541	0	0	0	0		FALSE	FALSE	FALSE	FALSE	TRUE	KO:K02343	pfam13177	DNA_pol3_delta2	2507406541 MettrDRAFT_0493 DNA polymerase-3 subunit gamma/tau [Methylosinus trichosporium OB3b : MettrDRAFT_Contig106]		0	0	0	0	0	0	0	0	0	0	0	0
2507407032	0	0	0	0		FALSE	FALSE	FALSE	FALSE	TRUE	KO:K03284	pfam01544	CorA	2507407032 MettrDRAFT_0984 magnesium transporter [Methylosinus trichosporium OB3b : MettrDRAFT_Contig106]		0	0	0	0	0	0	0	0	0	1	0	0
2507406248	0	0	0	0		FALSE	FALSE	FALSE	FALSE	TRUE	KO:K02014	pfam07715	Plug	2507406248 MettrDRAFT_0200 iron complex outermembrane recepter protein [Methylosinus trichosporium OB3b : MettrDRAFT_Contig106]		0	0	0	0	0	0	0	0	0	1	0	0
2507406681	0	0	0	0		FALSE	FALSE	FALSE	FALSE	TRUE	KO:K01834	pfam00300	His_Phos_1	2507406681 MettrDRAFT_0633 2,3-bisphosphoglycerate-dependent phosphoglycerate mutase [Methylosinus trichosporium OB3b : MettrDRAFT_Contig106]		1	1	0	1	0	1	0	0	0	0	0	0
2507406591	0	0	0	0		FALSE	FALSE	FALSE	FALSE	TRUE	KO:K02453	pfam21305	type_II_gspD_N0	2507406591 MettrDRAFT_0543 general secretion pathway protein D [Methylosinus trichosporium OB3b : MettrDRAFT_Contig106]		0	0	0	0	0	0	0	0	0	0	0	0
2507408824	0	0	0	0		FALSE	FALSE	FALSE	FALSE	TRUE	KO:K02994	pfam00410	Ribosomal_S8	2507408824 MettrDRAFT_2776 small subunit ribosomal protein S8 [Methylosinus trichosporium OB3b : MettrDRAFT_Contig106]		0	0	0	0	0	0	0	0	0	0	0	0
2507406458	0	0	0	0		FALSE	FALSE	FALSE	FALSE	TRUE	KO:K04096	pfam21102	DprA_N	2507406458 MettrDRAFT_0410 DNA processing protein [Methylosinus trichosporium OB3b : MettrDRAFT_Contig106]		0	0	0	0	0	0	0	0	0	0	0	0
2507409011	0	0	0	0		FALSE	FALSE	FALSE	FALSE	TRUE	not found	pfam07995	GSDH	2507409011 MettrDRAFT_2963 Glucose/arabinose dehydrogenase, beta-propeller fold [Methylosinus trichosporium OB3b : MettrDRAFT_Contig106]		0	0	0	0	0	0	0	0	0	0	0	0
2507407094	0	0	0	0		FALSE	FALSE	FALSE	FALSE	TRUE	KO:K00604	pfam00551	Formyl_trans_N	2507407094 MettrDRAFT_1046 methionyl-tRNA formyltransferase [Methylosinus trichosporium OB3b : MettrDRAFT_Contig106]		0	0	0	0	0	0	0	0	0	0	0	0
2507408829	0	0	0	0		FALSE	FALSE	FALSE	FALSE	TRUE	KO:K02876	pfam00828	Ribosomal_L27A	2507408829 MettrDRAFT_2781 large subunit ribosomal protein L15 [Methylosinus trichosporium OB3b : MettrDRAFT_Contig106]		0	0	0	0	0	0	0	0	0	0	0	0
2507408642	0	0	0	0		FALSE	FALSE	FALSE	FALSE	TRUE	KO:K02863	pfam00687	Ribosomal_L1	2507408642 MettrDRAFT_2594 large subunit ribosomal protein L1 [Methylosinus trichosporium OB3b : MettrDRAFT_Contig106]		0	0	0	0	0	0	0	0	0	0	0	0
2507406118	0	0	0	0		FALSE	FALSE	FALSE	FALSE	TRUE	KO:K07638	pfam02518	HATPase_c	2507406118 MettrDRAFT_0070 two-component system, OmpR family, osmolarity sensor histidine kinase EnvZ [Methylosinus trichosporium OB3b : MettrDRAFT_Contig106]		0	0	0	0	1	0	0	0	0	0	0	0
2507409995	0	0	0	0		FALSE	FALSE	FALSE	FALSE	TRUE	not found	not found	not found	2507409995 MettrDRAFT_3947 hypothetical protein [Methylosinus trichosporium OB3b : MettrDRAFT_Contig106]		0	0	0	0	0	0	0	0	0	0	0	0
2507406344	0	0	0	0		FALSE	FALSE	FALSE	FALSE	TRUE	KO:K13598	pfam19312	NtrY_N	2507406344 MettrDRAFT_0296 two-component system, NtrC family, nitrogen regulation sensor histidine kinase NtrY [Methylosinus trichosporium OB3b : MettrDRAFT_Contig106]		0	0	0	0	1	0	0	0	0	0	0	0
2507407115	0	0	0	0		FALSE	FALSE	FALSE	FALSE	TRUE	KO:K03832	not found	not found	2507407115 MettrDRAFT_1067 protein TonB [Methylosinus trichosporium OB3b : MettrDRAFT_Contig106]		0	0	0	0	0	0	0	0	0	1	0	0
2507408805	0	0	0	0		FALSE	FALSE	FALSE	FALSE	TRUE	KO:K02950	pfam00164	Ribosom_S12_S23	2507408805 MettrDRAFT_2757 rpsL SSU ribosomal protein S12P [Methylosinus trichosporium OB3b : MettrDRAFT_Contig106]		0	0	0	0	0	0	0	0	0	0	0	0
2507409996	0	0	0	0		FALSE	FALSE	FALSE	FALSE	TRUE	KO:K02913	pfam00471	Ribosomal_L33	2507409996 MettrDRAFT_3948 rpmG large subunit ribosomal protein L33 [Methylosinus trichosporium OB3b : MettrDRAFT_Contig106]		0	0	0	0	0	0	0	0	0	0	0	0
2507406382	0	0	0	0		FALSE	FALSE	FALSE	FALSE	TRUE	not found	not found	not found	2507406382 MettrDRAFT_0334 Flagellar biosynthesis protein, FliO [Methylosinus trichosporium OB3b : MettrDRAFT_Contig106]		0	0	0	0	0	0	0	0	0	0	0	0
2507406111	0	0	0	0		FALSE	FALSE	FALSE	FALSE	TRUE	not found	pfam00515	TPR_1	2507406111 MettrDRAFT_0063 Tfp pilus assembly protein PilF [Methylosinus trichosporium OB3b : MettrDRAFT_Contig106]		0	0	0	0	0	0	0	0	0	0	0	0
2507407285	0	0	0	0		FALSE	FALSE	FALSE	FALSE	TRUE	not found	not found	not found	2507407285 MettrDRAFT_1237 hypothetical protein [Methylosinus trichosporium OB3b : MettrDRAFT_Contig106]		0	0	0	0	0	0	0	0	0	0	0	0
2507408339	0	0	0	0		FALSE	FALSE	FALSE	FALSE	TRUE	not found	not found	not found	2507408339 MettrDRAFT_2291 Uncharacterized conserved protein [Methylosinus trichosporium OB3b : MettrDRAFT_Contig106]		0	0	0	0	0	0	0	0	0	0	0	0
2507409535	0	0	0	0		FALSE	FALSE	FALSE	FALSE	TRUE	KO:K02916	pfam01632	Ribosomal_L35p	2507409535 MettrDRAFT_3487 rpmI large subunit ribosomal protein L35 [Methylosinus trichosporium OB3b : MettrDRAFT_Contig106]		0	0	0	0	0	0	0	0	0	0	0	0
2507410131	0	0	0	0		FALSE	FALSE	FALSE	FALSE	TRUE	KO:K14449	pfam19315	MC_hydratase	2507410131 MettrDRAFT_4083 2-methylfumaryl-CoA hydratase [Methylosinus trichosporium OB3b : MettrDRAFT_Contig106]		0	1	0	1	0	0	0	0	0	0	0	0
2507406757	0	0	0	0		FALSE	FALSE	FALSE	FALSE	TRUE	KO:K09810	pfam00005	ABC_tran	2507406757 MettrDRAFT_0709 lipoprotein-releasing system ATP-binding protein [Methylosinus trichosporium OB3b : MettrDRAFT_Contig106]		0	0	0	0	0	0	0	0	1	1	0	0
2507406531	0	0	0	0		FALSE	FALSE	FALSE	FALSE	TRUE	KO:K03562	pfam01618	MotA_ExbB	2507406531 MettrDRAFT_0483 biopolymer transport protein TolQ [Methylosinus trichosporium OB3b : MettrDRAFT_Contig106]		0	0	0	0	0	0	0	0	0	1	0	0
2507409904	0	0	0	0		FALSE	FALSE	FALSE	FALSE	TRUE	KO:K02160	pfam00364	Biotin_lipoyl	2507409904 MettrDRAFT_3856 acetyl-CoA carboxylase biotin carboxyl carrier protein [Methylosinus trichosporium OB3b : MettrDRAFT_Contig106]		1	1	0	1	0	0	0	0	0	0	0	0
2507410239	0	0	0	0		FALSE	FALSE	FALSE	FALSE	TRUE	not found	not found	not found	2507410239 MettrDRAFT_4191 Meckel syndrome type 1 protein [Methylosinus trichosporium OB3b : MettrDRAFT_Contig106]		0	0	0	0	0	0	0	0	0	0	0	0
2507408825	0	0	0	0		FALSE	FALSE	FALSE	FALSE	TRUE	KO:K02933	pfam00347	Ribosomal_L6	2507408825 MettrDRAFT_2777 large subunit ribosomal protein L6 [Methylosinus trichosporium OB3b : MettrDRAFT_Contig106]		0	0	0	0	0	0	0	0	0	0	0	0
2507408159	0	0	0	0		FALSE	FALSE	FALSE	FALSE	TRUE	not found	pfam01322	Cytochrom_C_2	2507408159 MettrDRAFT_2111 Cytochrome c556 [Methylosinus trichosporium OB3b : MettrDRAFT_Contig106]		0	0	0	0	0	0	0	0	0	0	0	0
2507408157	0	0	0	0		FALSE	FALSE	FALSE	FALSE	TRUE	not found	not found	not found	2507408157 MettrDRAFT_2109 Rhodanese-related sulfurtransferase [Methylosinus trichosporium OB3b : MettrDRAFT_Contig106]		0	0	0	0	0	0	0	0	0	0	0	0
2507406630	0	0	0	0		FALSE	FALSE	FALSE	FALSE	TRUE	not found	pfam06445	GyrI-like	2507406630 MettrDRAFT_0582 effector-binding domain-containing protein [Methylosinus trichosporium OB3b : MettrDRAFT_Contig106]		0	0	0	0	0	0	0	0	0	0	0	0
2507408648	0	0	0	0		FALSE	FALSE	FALSE	FALSE	TRUE	KO:K00097	pfam04166	PdxA	2507408648 MettrDRAFT_2600 4-hydroxythreonine-4-phosphate dehydrogenase [Methylosinus trichosporium OB3b : MettrDRAFT_Contig106]		0	0	1	0	0	0	0	0	0	0	0	0
2507406351	0	0	0	0		FALSE	FALSE	FALSE	FALSE	TRUE	KO:K03704	pfam00313	CSD	2507406351 MettrDRAFT_0303 cold shock protein (beta-ribbon, CspA family) [Methylosinus trichosporium OB3b : MettrDRAFT_Contig106]		0	0	0	0	0	0	0	0	0	0	0	0
2507408640	0	0	0	0		FALSE	FALSE	FALSE	FALSE	TRUE	not found	pfam01545	Cation_efflux	2507408640 MettrDRAFT_2592 cation diffusion facilitator family transporter [Methylosinus trichosporium OB3b : MettrDRAFT_Contig106]		0	0	0	0	0	0	0	0	0	0	0	0
2507409091	0	0	0	0		FALSE	FALSE	FALSE	FALSE	TRUE	KO:K07263	pfam00675	Peptidase_M16	2507409091 MettrDRAFT_3043 zinc protease [Methylosinus trichosporium OB3b : MettrDRAFT_Contig106]		0	0	0	0	0	0	0	0	0	0	0	0
2507406426	0	0	0	0		FALSE	FALSE	FALSE	FALSE	TRUE	KO:K09796	pfam04314	PCuAC	2507406426 MettrDRAFT_0378 hypothetical protein [Methylosinus trichosporium OB3b : MettrDRAFT_Contig106]		0	0	0	0	0	0	0	0	0	0	1	0
2507409378	0	0	0	0		FALSE	FALSE	FALSE	FALSE	TRUE	KO:K07448	pfam04471	Mrr_cat	2507409378 MettrDRAFT_3330 restriction system protein [Methylosinus trichosporium OB3b : MettrDRAFT_Contig106]		0	0	0	0	0	0	0	0	0	0	0	0
2507406276	0	0	0	0		FALSE	FALSE	FALSE	FALSE	TRUE	KO:K10804	pfam13472	Lipase_GDSL_2	2507406276 MettrDRAFT_0228 acyl-CoA thioesterase-1 [Methylosinus trichosporium OB3b : MettrDRAFT_Contig106]		0	0	0	0	0	0	0	0	0	0	0	0
2507407417	0	0	0	0		FALSE	FALSE	FALSE	FALSE	TRUE	KO:K14660	pfam00109	ketoacyl-synt	2507407417 MettrDRAFT_1369 nodulation protein E [Methylosinus trichosporium OB3b : MettrDRAFT_Contig106]		0	0	0	0	0	0	0	0	0	0	0	0
2507406798	0	0	0	0		FALSE	FALSE	FALSE	FALSE	TRUE	not found	pfam08811	DUF1800	2507406798 MettrDRAFT_0750 Protein of unknown function (DUF1800) [Methylosinus trichosporium OB3b : MettrDRAFT_Contig106]		0	0	0	0	0	0	0	0	0	0	0	0
2507407479	0	0	0	0		FALSE	FALSE	FALSE	FALSE	TRUE	KO:K02963	pfam01084	Ribosomal_S18	2507407479 MettrDRAFT_1431 rpsR SSU ribosomal protein S18P [Methylosinus trichosporium OB3b : MettrDRAFT_Contig106]		0	0	0	0	0	0	0	0	0	0	0	0
2507407437	0	0	0	0		FALSE	FALSE	FALSE	FALSE	TRUE	KO:K02281	pfam09476	Pilus_CpaD	2507407437 MettrDRAFT_1389 pilus assembly protein CpaD [Methylosinus trichosporium OB3b : MettrDRAFT_Contig106]		0	0	0	0	0	0	0	0	0	0	0	0
2507406746	0	0	0	0		FALSE	FALSE	FALSE	FALSE	TRUE	not found	not found	not found	2507406746 MettrDRAFT_0698 hypothetical protein [Methylosinus trichosporium OB3b : MettrDRAFT_Contig106]		0	0	0	0	0	0	0	0	0	0	0	0
2507408814	0	0	0	0		FALSE	FALSE	FALSE	FALSE	TRUE	KO:K02965	pfam00203	Ribosomal_S19	2507408814 MettrDRAFT_2766 rpsS small subunit ribosomal protein S19 [Methylosinus trichosporium OB3b : MettrDRAFT_Contig106]		0	0	0	0	0	0	0	0	0	0	0	0
2507406229	0	0	0	0		FALSE	FALSE	FALSE	FALSE	TRUE	KO:K09945	pfam09849	DUF2076	2507406229 MettrDRAFT_0181 hypothetical protein [Methylosinus trichosporium OB3b : MettrDRAFT_Contig106]		0	0	0	0	0	0	0	0	0	0	0	0
2507407208	0	0	0	0		FALSE	FALSE	FALSE	FALSE	TRUE	not found	pfam01435	Peptidase_M48	2507407208 MettrDRAFT_1160 Putative Zn-dependent protease [Methylosinus trichosporium OB3b : MettrDRAFT_Contig106]		0	0	0	0	0	0	0	0	0	0	0	0
2507409013	0	0	0	0		FALSE	FALSE	FALSE	FALSE	TRUE	not found	not found	not found	2507409013 MettrDRAFT_2965 hypothetical protein [Methylosinus trichosporium OB3b : MettrDRAFT_Contig106]		0	0	0	0	0	0	0	0	0	0	0	0
2507410397	0	0	0	0		FALSE	FALSE	FALSE	FALSE	TRUE	KO:K03496	pfam13614	AAA_31	2507410397 MettrDRAFT_4350 chromosome partitioning protein [Methylosinus trichosporium OB3b : MettrDRAFT_Contig105]		0	0	0	0	0	0	0	0	0	0	0	0
2507408423	0	0	0	0		FALSE	FALSE	FALSE	FALSE	TRUE	not found	pfam00248	Aldo_ket_red	2507408423 MettrDRAFT_2375 Predicted oxidoreductase [Methylosinus trichosporium OB3b : MettrDRAFT_Contig106]		0	0	0	0	0	0	0	0	0	0	0	0
2507407291;2507407275	0	0	0	0		FALSE	FALSE	FALSE	FALSE	TRUE	not found	not found	not found	2507407291 MettrDRAFT_1243 Methanobactin biosynthesis cassette protein MbnH [Methylosinus trichosporium OB3b : MettrDRAFT_Contig106];2507407275 MettrDRAFT_1227 Methanobactin biosynthesis cassette protein MbnH [Methylosinus trichosporium OB3b : MettrDRAFT		0	0	0	0	0	0	0	0	0	0	0	0
2507408280	0	0	0	0		FALSE	FALSE	FALSE	FALSE	TRUE	not found	not found	not found	2507408280 MettrDRAFT_2232 Cytochrome C [Methylosinus trichosporium OB3b : MettrDRAFT_Contig106]		0	0	0	0	0	0	0	0	0	0	0	0
2507409046	0	0	0	0		FALSE	FALSE	FALSE	FALSE	TRUE	not found	pfam00216	Bac_DNA_binding	2507409046 MettrDRAFT_2998 nucleoid DNA-binding protein [Methylosinus trichosporium OB3b : MettrDRAFT_Contig106]		0	0	0	0	0	0	0	0	0	0	0	0
2507406498	0	0	0	0		FALSE	FALSE	FALSE	FALSE	TRUE	KO:K22737	pfam02915	Rubrerythrin	2507406498 MettrDRAFT_0450 Rubrerythrin [Methylosinus trichosporium OB3b : MettrDRAFT_Contig106]		0	0	0	0	0	0	0	0	0	1	0	0
2507409987	0	0	0	0		FALSE	FALSE	FALSE	FALSE	TRUE	KO:K01082	pfam00459	Inositol_P	2507409987 MettrDRAFT_3939 3(2), 5-bisphosphate nucleotidase [Methylosinus trichosporium OB3b : MettrDRAFT_Contig106]		0	1	0	0	0	0	0	0	0	0	0	0
2507409729	0	0	0	0		FALSE	FALSE	FALSE	FALSE	TRUE	KO:K03789	pfam00583	Acetyltransf_1	2507409729 MettrDRAFT_3681 ribosomal-protein-alanine N-acetyltransferase [Methylosinus trichosporium OB3b : MettrDRAFT_Contig106]		0	0	0	0	0	0	0	0	0	0	0	0
2507407122	0	0	0	0		FALSE	FALSE	FALSE	FALSE	TRUE	KO:K04078	pfam00166	Cpn10	2507407122 MettrDRAFT_1074 chaperonin GroES [Methylosinus trichosporium OB3b : MettrDRAFT_Contig106]		0	0	0	0	0	0	0	0	0	0	1	0
2507410191	0	0	0	0		FALSE	FALSE	FALSE	FALSE	TRUE	KO:K13657	pfam13579	Glyco_trans_4_4	2507410191 MettrDRAFT_4143 alpha-1,3-mannosyltransferase [Methylosinus trichosporium OB3b : MettrDRAFT_Contig106]		0	0	0	0	0	0	0	0	0	0	0	0
2507409727	0	0	0	0		FALSE	FALSE	FALSE	FALSE	TRUE	not found	pfam08712	Nfu_N	2507409727 MettrDRAFT_3679 Fe-S cluster biogenesis protein NfuA, 4Fe-4S-binding domain [Methylosinus trichosporium OB3b : MettrDRAFT_Contig106]		0	0	0	0	0	0	0	0	0	0	0	0
2507406635	0	0	0	0		FALSE	FALSE	FALSE	FALSE	TRUE	KO:K02970	pfam01165	Ribosomal_S21	2507406635 MettrDRAFT_0587 rpsU2 SSU ribosomal protein S21P [Methylosinus trichosporium OB3b : MettrDRAFT_Contig106]		0	0	0	0	0	0	0	0	0	0	0	0
2507410071	0	0	0	0		FALSE	FALSE	FALSE	FALSE	TRUE	not found	not found	not found	2507410071 MettrDRAFT_4023 hypothetical protein [Methylosinus trichosporium OB3b : MettrDRAFT_Contig106]		0	0	0	0	0	0	0	0	0	0	0	0
2507407553	0	0	0	0		FALSE	FALSE	FALSE	FALSE	TRUE	KO:K03671	pfam00085	Thioredoxin	2507407553 MettrDRAFT_1505 thioredoxin [Methylosinus trichosporium OB3b : MettrDRAFT_Contig106]		0	0	0	0	0	0	0	0	0	0	1	0
2507406673	0	0	0	0		FALSE	FALSE	FALSE	FALSE	TRUE	KO:K02968	pfam01649	Ribosomal_S20p	2507406673 MettrDRAFT_0625 small subunit ribosomal protein S20 [Methylosinus trichosporium OB3b : MettrDRAFT_Contig106]		0	0	0	0	0	0	0	0	0	0	0	0
2507407823	0	0	0	0		FALSE	FALSE	FALSE	FALSE	TRUE	not found	not found	not found	2507407823 MettrDRAFT_1775 hypothetical protein [Methylosinus trichosporium OB3b : MettrDRAFT_Contig106]		0	0	0	0	0	0	0	0	0	0	0	0
2507410306	0	0	0	0		FALSE	FALSE	FALSE	FALSE	TRUE	KO:K02014	pfam07660	STN	2507410306 MettrDRAFT_4259 iron complex outermembrane recepter protein [Methylosinus trichosporium OB3b : MettrDRAFT_Contig105]		0	0	0	0	0	0	0	0	0	1	0	0
2507407770	0	0	0	0		FALSE	FALSE	FALSE	FALSE	TRUE	KO:K14441	pfam00919	UPF0004	2507407770 MettrDRAFT_1722 ribosomal protein S12 methylthiotransferase [Methylosinus trichosporium OB3b : MettrDRAFT_Contig106]		0	0	0	0	0	0	0	0	0	0	0	0
2507406952	0	0	0	0		FALSE	FALSE	FALSE	FALSE	TRUE	KO:K12340	pfam02321	OEP	2507406952 MettrDRAFT_0904 outer membrane protein [Methylosinus trichosporium OB3b : MettrDRAFT_Contig106]		0	0	0	0	1	0	0	0	0	1	0	0
2507407758	0	0	0	0		FALSE	FALSE	FALSE	FALSE	TRUE	KO:K00925	pfam00871	Acetate_kinase	2507407758 MettrDRAFT_1710 acetate kinase [Methylosinus trichosporium OB3b : MettrDRAFT_Contig106]		0	1	0	1	0	1	0	0	0	0	0	0
2507409640	0	0	0	0		FALSE	FALSE	FALSE	FALSE	TRUE	not found	pfam02915	Rubrerythrin	2507409640 MettrDRAFT_3592 Rubrerythrin [Methylosinus trichosporium OB3b : MettrDRAFT_Contig106]		0	0	0	0	0	0	0	0	0	0	0	0
2507407031	0	0	0	0		FALSE	FALSE	FALSE	FALSE	TRUE	KO:K03687	pfam01025	GrpE	2507407031 MettrDRAFT_0983 molecular chaperone GrpE [Methylosinus trichosporium OB3b : MettrDRAFT_Contig106]		0	0	0	0	0	0	0	0	0	0	1	0
2507406637	0	0	0	0		FALSE	FALSE	FALSE	FALSE	TRUE	KO:K09969	pfam00497	SBP_bac_3	2507406637 MettrDRAFT_0589 general L-amino acid transport system substrate-binding protein [Methylosinus trichosporium OB3b : MettrDRAFT_Contig106]		0	0	0	0	0	0	0	0	1	1	0	0
2507409734	0	0	0	0		FALSE	FALSE	FALSE	FALSE	TRUE	KO:K07395	not found	not found	2507409734 MettrDRAFT_3686 putative proteasome-type protease [Methylosinus trichosporium OB3b : MettrDRAFT_Contig106]		0	0	0	0	0	0	0	0	0	0	0	0
2507406730	0	0	0	0		FALSE	FALSE	FALSE	FALSE	TRUE	not found	not found	not found	2507406730 MettrDRAFT_0682 hypothetical protein [Methylosinus trichosporium OB3b : MettrDRAFT_Contig106]		0	0	0	0	0	0	0	0	0	0	0	0
2507406535	0	0	0	0		FALSE	FALSE	FALSE	FALSE	TRUE	not found	pfam01594	AI-2E_transport	2507406535 MettrDRAFT_0487 Predicted PurR-regulated permease PerM [Methylosinus trichosporium OB3b : MettrDRAFT_Contig106]		0	0	0	0	0	0	0	0	0	0	0	0
2507407746	0	0	0	0		FALSE	FALSE	FALSE	FALSE	TRUE	not found	pfam04434	SWIM	2507407746 MettrDRAFT_1698 Uncharacterized conserved protein, contains Zn finger domain [Methylosinus trichosporium OB3b : MettrDRAFT_Contig106]		0	0	0	0	0	0	0	0	0	0	0	0
2507408891	0	0	0	0		FALSE	FALSE	FALSE	FALSE	TRUE	not found	pfam04893	Yip1	2507408891 MettrDRAFT_2843 Protein of unknown function (DUF1282) [Methylosinus trichosporium OB3b : MettrDRAFT_Contig106]		0	0	0	0	0	0	0	0	0	0	0	0
2507406571	0	0	0	0		FALSE	FALSE	FALSE	FALSE	TRUE	KO:K02114	pfam02823	ATP-synt_DE_N	2507406571 MettrDRAFT_0523 F-type H+-transporting ATPase subunit epsilon [Methylosinus trichosporium OB3b : MettrDRAFT_Contig106]		0	0	0	0	0	0	0	0	0	0	0	0
2507406354	0	0	0	0		FALSE	FALSE	FALSE	FALSE	TRUE	not found	not found	not found	2507406354 MettrDRAFT_0306 hypothetical protein [Methylosinus trichosporium OB3b : MettrDRAFT_Contig106]		0	0	0	0	0	0	0	0	0	0	0	0
2507406389	0	0	0	0		FALSE	FALSE	FALSE	FALSE	TRUE	KO:K16079	pfam13505	OMP_b-brl	2507406389 MettrDRAFT_0341 outer membrane immunogenic protein [Methylosinus trichosporium OB3b : MettrDRAFT_Contig106]		0	0	0	0	0	0	0	0	0	1	0	0
2507407507	0	0	0	0		FALSE	FALSE	FALSE	FALSE	TRUE	KO:K00641	pfam00561	Abhydrolase_1	2507407507 MettrDRAFT_1459 homoserine O-acetyltransferase [Methylosinus trichosporium OB3b : MettrDRAFT_Contig106]		1	0	0	0	0	0	0	0	0	0	0	0
2507407382	0	0	0	0		FALSE	FALSE	FALSE	FALSE	TRUE	KO:K02014	pfam07715	Plug	2507407382 MettrDRAFT_1334 iron complex outermembrane recepter protein [Methylosinus trichosporium OB3b : MettrDRAFT_Contig106]		0	0	0	0	0	0	0	0	0	1	0	0
2507406450	0	0	0	0		FALSE	FALSE	FALSE	FALSE	TRUE	not found	not found	not found	2507406450 MettrDRAFT_0402 ribonuclease R [Methylosinus trichosporium OB3b : MettrDRAFT_Contig106]		0	0	0	0	0	0	0	0	0	0	0	0
2507406909	0	0	0	0		FALSE	FALSE	FALSE	FALSE	TRUE	not found	pfam16785	SMBP	2507406909 MettrDRAFT_0861 Small metal-binding protein [Methylosinus trichosporium OB3b : MettrDRAFT_Contig106]		0	0	0	0	0	0	0	0	0	0	0	0
2507409780	0	0	0	0		FALSE	FALSE	FALSE	FALSE	TRUE	KO:K02014	pfam07715	Plug	2507409780 MettrDRAFT_3732 iron complex outermembrane recepter protein [Methylosinus trichosporium OB3b : MettrDRAFT_Contig106]		0	0	0	0	0	0	0	0	0	1	0	0
2507407366	0	0	0	0		FALSE	FALSE	FALSE	FALSE	TRUE	KO:K07243	pfam03239	FTR1	2507407366 MettrDRAFT_1318 high-affinity iron transporter [Methylosinus trichosporium OB3b : MettrDRAFT_Contig106]		0	0	0	0	0	0	0	0	0	1	0	0
2507408030	0	0	0	0		FALSE	FALSE	FALSE	FALSE	TRUE	KO:K17226	pfam13501	SoxY	2507408030 MettrDRAFT_1982 sulfur-oxidizing protein SoxY [Methylosinus trichosporium OB3b : MettrDRAFT_Contig106]		0	1	0	0	0	0	0	0	0	0	0	0
2507406774	0	0	0	0		FALSE	FALSE	FALSE	FALSE	TRUE	not found	not found	not found	2507406774 MettrDRAFT_0726 hypothetical protein [Methylosinus trichosporium OB3b : MettrDRAFT_Contig106]		0	0	0	0	0	0	0	0	0	0	0	0
2507407562	0	0	0	0		FALSE	FALSE	FALSE	FALSE	TRUE	KO:K03555	pfam01624	MutS_I	2507407562 MettrDRAFT_1514 DNA mismatch repair protein MutS [Methylosinus trichosporium OB3b : MettrDRAFT_Contig106]		0	0	0	0	0	0	0	0	0	0	0	0
2507407011	0	0	0	0		FALSE	FALSE	FALSE	FALSE	TRUE	not found	not found	not found	2507407011 MettrDRAFT_0963 hypothetical protein [Methylosinus trichosporium OB3b : MettrDRAFT_Contig106]		0	0	0	0	0	0	0	0	0	0	0	0
2507408066	0	0	0	0		FALSE	FALSE	FALSE	FALSE	TRUE	KO:K02377	pfam01370	Epimerase	2507408066 MettrDRAFT_2018 GDP-L-fucose synthase [Methylosinus trichosporium OB3b : MettrDRAFT_Contig106]		0	0	0	0	0	0	0	0	0	0	0	0

## Sheet: Summary_by_category
		Biosynthesis of secondary metabolites	Microbial metabolism in diverse environments	Biosynthesis of cofactors	Carbon metabolism	Two-component system	Methane metabolism	Quorum sensing	One carbon pool by folate	ABC transporters	Transporters (Brite)	Chaperones and folding catalysts (Brite)	Transcription factors (Brite)
	Up in Ce	2	8	1	1	1	3	0	0	1	3	0	0
	Down in Ce	2	10	0	3	1	9	0	0	1	4	0	0
	Up in Ore	9	19	7	12	5	10	5	3	4	30	6	2
	Down in Ore	83	61	40	31	41	22	10	5	4	23	13	10
	Up in both	0	1	0	0	0	0	0	0	0	0	0	0
	Down in both	2	9	0	3	1	9	0	0	0	2	0	0
	Up in Ce down in Ore	0	1	0	0	0	0	0	0	0	0	0	0
	Down in CE up in Ore	0	0	0	0	0	0	0	0	0	0	0	0
	Detected no significant effect	103	79	32	56	20	25	7	7	9	57	11	1
